# Supplementary material for: Changes in haemolymph parameters and insect ability to respond to immune challenge during overwintering
Source: Ecol Evol. 2021 Mar 11;11(9):4267–75. doi: 10.1002/ece3.7323 (PMC8093749; doi:10.1002/ece3.7323)
Supplement: Supplementary file 2 — Table S1 [file ECE3-11-4267-s004.xlsx]

## Sheet: Table S1
Changes in haemolymph parameters and insect ability to respond to immune challenge during overwintering
MICHAL ŘEŘICHA, PAVEL DOBEŠ, MICHAL KNAPP
Table S1 - Temperature regimes applied in the study (real temperatures measured in overwintering microhabitats for field-collected beetles)
Time [h:m:s]	Temperature [°C]									starting time:	23 Nov 2016 00:41:00
	Beetles from Konětopy relocated to Prague (windowsill: 50.1300303N, 14.3738181E)	Beetles from Konětopy relocated to Prague (woodlot: 50.1301850N, 14.3713719E)	Beetles from Konětopy relocated to Prague (garden house: 50.1308419N, 14.3710581E)	Hostim, beetles in house (49.9608589N, 14.1279686E)	Beetles in caves - Malá Amerika (49.9545178N, 14.1760375E)	Farkáň, Prague - beetles in garden - under shrubs (50.0598550N, 14.3828325E)
00:41:00	8.652	7.443	7.002	10.972	9.941	8.403
01:41:00	8.59	7.568	7.079	10.999	9.941	8.342
02:41:00	8.564	7.634	7.13	11.022	9.96	8.402
03:41:00	8.633	7.682	7.185	11.043	9.941	8.474
04:41:00	8.559	7.723	7.245	11.066	9.946	8.523
05:41:00	8.532	7.753	7.307	11.083	9.93	8.613
06:41:00	8.623	7.785	7.351	11.093	9.934	8.664
07:41:00	8.628	7.803	7.39	11.106	9.976	8.709
08:41:00	8.847	7.83	7.431	11.119	9.964	8.749
09:41:00	9.443	7.867	7.52	11.142	9.986	8.832
10:41:00	9.705	7.951	7.692	11.186	9.951	9.024
11:41:00	9.927	8.066	7.874	11.247	9.969	9.197
12:41:00	9.654	8.139	8.044	11.306	9.967	9.292
13:41:00	9.8	8.2	8.178	11.351	9.937	9.34
14:41:00	9.322	8.23	8.255	11.377	9.937	9.382
15:41:00	8.921	8.197	8.258	11.383	9.997	9.361
16:41:00	8.709	8.15	8.191	11.384	9.984	9.172
17:41:00	8.603	8.094	8.089	11.379	9.977	8.937
18:41:00	8.433	8.055	7.977	11.364	9.966	8.641
19:41:00	8.277	8.031	7.855	11.359	9.958	8.483
20:41:00	8.162	8.018	7.723	11.347	9.964	8.373
21:41:00	8.068	7.995	7.599	11.347	9.902	8.249
22:41:00	8.033	7.95	7.498	11.327	9.921	8.15
23:41:00	8.028	7.935	7.402	11.329	9.931	8.092
00:41:00	7.899	7.919	7.323	11.336	9.928	8.033
01:41:00	7.953	7.909	7.259	11.347	9.931	7.975
02:41:00	7.769	7.903	7.194	11.331	9.943	7.895
03:41:00	7.437	7.849	7.12	11.319	9.9	7.855
04:41:00	7.621	7.819	7.051	11.311	9.901	7.787
05:41:00	7.193	7.806	7.001	11.304	9.901	7.793
06:41:00	7.103	7.766	6.964	11.297	9.901	7.806
07:41:00	7.054	7.747	6.931	11.291	9.941	7.819
08:41:00	6.881	7.756	6.92	11.3	9.97	7.819
09:41:00	7.109	7.723	6.97	11.309	9.958	7.86
10:41:00	7.533	7.711	7.084	11.344	9.993	7.948
11:41:00	7.711	7.777	7.237	11.371	9.971	8.107
12:41:00	8.261	7.867	7.411	11.417	9.971	8.287
13:41:00	8.417	7.951	7.606	11.456	9.987	8.483
14:41:00	8.407	8.034	7.755	11.486	10.019	8.593
15:41:00	8.023	8.063	7.828	11.514	10.029	8.652
16:41:00	8.073	8.075	7.848	11.517	10.093	8.645
17:41:00	8.211	8.056	7.86	11.518	10.108	8.645
18:41:00	8.078	8.024	7.868	11.513	10.085	8.694
19:41:00	7.899	7.969	7.867	11.517	10.052	8.71
20:41:00	7.603	7.935	7.858	11.517	10.106	8.685
21:41:00	7.421	7.879	7.822	11.531	10.129	8.659
22:41:00	7.187	7.88	7.73	11.55	10.138	8.6
23:41:00	6.706	7.87	7.61	11.551	10.147	8.494
00:41:00	6.678	7.868	7.447	11.55	10.144	8.3
01:41:00	6.335	7.825	7.272	11.544	10.134	8.055
02:41:00	6.136	7.796	7.099	11.537	10.128	7.871
03:41:00	5.904	7.695	6.919	11.521	10.059	7.586
04:41:00	5.658	7.565	6.741	11.504	10.03	7.358
05:41:00	5.474	7.478	6.555	11.476	10.003	7.232
06:41:00	5.046	7.51	6.385	11.444	10.045	6.98
07:41:00	5.128	7.476	6.219	11.411	10.006	6.862
08:41:00	4.768	7.333	6.062	11.379	10.048	6.793
09:41:00	5.839	7.155	5.996	11.36	10.073	6.694
10:41:00	6.074	7.171	6.07	11.349	10.085	6.859
11:41:00	6.909	7.197	6.259	11.359	10.062	7.079
12:41:00	6.983	7.292	6.472	11.381	10.114	7.421
13:41:00	6.437	7.38	6.588	11.399	10.125	7.523
14:41:00	6.663	7.272	6.588	11.401	10.128	7.46
15:41:00	6.762	7.286	6.569	11.41	10.058	7.416
16:41:00	6.422	7.335	6.515	11.413	9.996	7.342
17:41:00	6.558	7.286	6.449	11.396	10.063	7.28
18:41:00	6.393	7.329	6.39	11.377	10.069	7.196
19:41:00	6.014	7.317	6.329	11.351	10.101	7.19
20:41:00	5.326	7.052	6.223	11.339	10.078	7.143
21:41:00	5.073	6.878	6.04	11.337	10.029	7.007
22:41:00	4.956	6.859	5.842	11.311	10.007	6.848
23:41:00	4.522	6.826	5.635	11.284	9.931	6.633
00:41:00	3.837	6.655	5.413	11.257	10.02	6.415
01:41:00	3.565	6.627	5.117	11.226	9.987	6.085
02:41:00	3.558	6.655	4.844	11.179	9.935	5.767
03:41:00	3.494	6.683	4.599	11.122	9.861	5.509
04:41:00	3.439	6.597	4.39	11.073	9.795	5.37
05:41:00	3.514	6.55	4.225	11.04	9.835	5.241
06:41:00	3.582	6.568	4.086	11.004	9.832	5.165
07:41:00	3.626	6.493	3.975	10.96	9.754	5.107
08:41:00	4.037	6.424	3.911	10.92	9.762	5.068
09:41:00	4.088	6.396	3.911	10.899	9.789	5.095
10:41:00	4.208	6.372	3.955	10.893	9.727	5.225
11:41:00	5.23	6.415	4.052	10.894	9.749	5.275
12:41:00	5.75	6.418	4.201	10.907	9.71	5.388
13:41:00	5.761	6.472	4.366	10.924	9.691	5.651
14:41:00	5.433	6.483	4.471	10.933	9.593	5.883
15:41:00	5.202	6.625	4.504	10.927	9.585	5.929
16:41:00	5.436	6.675	4.483	10.933	9.615	5.872
17:41:00	5.63	6.683	4.477	10.917	9.553	5.86
18:41:00	5.949	6.706	4.509	10.903	9.667	5.867
19:41:00	6.219	6.694	4.609	10.859	9.655	5.898
20:41:00	6.402	6.731	4.725	10.843	9.659	6.045
21:41:00	6.359	6.763	4.843	10.837	9.664	6.138
22:41:00	6.105	6.749	4.917	10.834	9.593	6.213
23:41:00	6.07	6.772	4.995	10.827	9.634	6.225
00:41:00	4.19	6.669	4.913	10.803	9.634	6.228
01:41:00	3.753	6.443	4.624	10.758	9.596	5.741
02:41:00	3.471	6.22	4.309	10.621	9.491	5.211
03:41:00	3.287	5.999	3.996	10.459	9.418	4.795
04:41:00	4.241	5.83	3.739	10.301	9.422	4.471
05:41:00	5.035	5.891	3.744	10.164	9.513	4.431
06:41:00	5.102	6.3	3.886	10.093	9.495	4.69
07:41:00	5.309	6.315	4.028	10.092	9.518	4.862
08:41:00	5.627	6.178	4.184	10.124	9.557	5.017
09:41:00	6.577	6.015	4.426	10.165	9.518	5.238
10:41:00	6.531	5.932	4.855	10.217	9.455	5.501
11:41:00	6.16	6.065	5.205	10.367	9.541	5.657
12:41:00	5.66	6.116	5.443	10.581	9.49	5.718
13:41:00	6.021	5.898	5.655	10.614	9.367	5.833
14:41:00	4.518	6.144	5.694	10.627	9.478	5.969
15:41:00	3.495	5.823	5.455	10.618	9.475	5.381
16:41:00	2.807	5.339	4.944	10.538	9.387	4.728
17:41:00	2.986	5.023	4.417	10.388	9.387	4.207
18:41:00	2.539	4.961	4.037	10.201	9.302	4.041
19:41:00	1.759	4.877	3.645	10.046	9.328	3.703
20:41:00	1.748	4.582	3.22	9.923	9.38	3.296
21:41:00	1.492	4.569	2.847	9.776	9.071	2.996
22:41:00	1.316	4.453	2.536	9.613	9.226	2.883
23:41:00	0.693	4.281	2.249	9.465	8.965	2.776
00:41:00	0.226	4.095	1.904	9.333	9.093	2.491
01:41:00	-0.591	3.911	1.529	9.194	9.107	2.164
02:41:00	-0.785	4.003	1.168	9.086	8.816	1.604
03:41:00	-0.19	4	0.875	8.965	9.141	1.226
04:41:00	-0.708	3.842	0.649	8.821	9.014	1.16
05:41:00	-0.824	3.598	0.408	8.732	8.591	0.837
06:41:00	-0.114	3.751	0.235	8.659	8.762	0.732
07:41:00	-0.803	3.93	0.082	8.613	8.67	0.699
08:41:00	-0.492	3.567	-0.001	8.562	8.507	0.43
09:41:00	-0.367	3.348	0.112	8.581	8.722	0.687
10:41:00	0.966	3.379	0.539	8.756	8.782	1.085
11:41:00	1.243	3.261	1.152	8.84	8.751	1.498
12:41:00	1.605	3.271	1.762	9.054	8.643	1.795
13:41:00	0.836	3.442	2.19	9.374	8.859	2.202
14:41:00	1.535	3.606	2.392	9.392	8.847	2.29
15:41:00	1.112	3.577	2.342	9.234	8.626	2.121
16:41:00	0.066	3.677	2.076	9.083	8.739	2.059
17:41:00	-1.033	3.62	1.63	8.941	8.681	1.858
18:41:00	-1.864	3.515	1.043	8.881	8.609	1.333
19:41:00	-2.138	3.318	0.501	8.806	8.448	1.022
20:41:00	-0.977	3.26	0.115	8.671	8.31	0.709
21:41:00	-0.739	3.489	-0.012	8.52	8.251	0.468
22:41:00	-1.469	3.439	-0.114	8.404	8.288	0.548
23:41:00	-1.722	3.26	-0.289	8.338	8.152	0.326
00:41:00	-1.177	3.202	-0.404	8.223	8.152	0.047
01:41:00	-1.119	3.21	-0.465	8.092	8.448	-0.214
02:41:00	-0.892	3.214	-0.477	7.992	8.312	-0.106
03:41:00	-1.126	3.227	-0.479	7.903	8.034	0.139
04:41:00	-2.96	3.3	-0.646	7.865	7.989	0.069
05:41:00	-3.639	3.42	-1.1	7.766	7.956	-0.402
06:41:00	-4.085	3.187	-1.604	7.65	8.087	-1.008
07:41:00	-3.995	3.182	-2.034	7.508	8.195	-1.757
08:41:00	-3.367	3.233	-2.32	7.392	8.193	-2.325
09:41:00	-1.955	3.389	-2.335	7.335	8.023	-2.034
10:41:00	-0.383	3.398	-1.399	8.48	7.68	-1.004
11:41:00	0.288	3.371	0.091	9.818	7.785	-0.163
12:41:00	0.939	3.193	1.677	10.992	7.797	0.416
13:41:00	1.361	3.298	2.954	11.351	7.903	0.933
14:41:00	1.011	3.117	3.114	10.559	7.929	1.249
15:41:00	0.153	3.006	2.588	9.769	7.983	1.31
16:41:00	-0.901	3.153	1.863	9.2	7.989	1.019
17:41:00	-1.903	3.377	1.144	8.807	7.747	0.408
18:41:00	-2.575	3.532	0.408	8.507	7.918	-0.189
19:41:00	-3.251	3.527	-0.27	8.293	8.204	-0.827
20:41:00	-3.221	3.388	-0.885	8.088	8.204	-1.359
21:41:00	-3.392	3.106	-1.338	7.937	8.223	-1.811
22:41:00	-3.268	2.931	-1.715	7.756	8.062	-2.151
23:41:00	-3.619	2.832	-2.014	7.589	7.977	-2.431
00:41:00	-3.589	3.141	-2.363	7.444	8.082	-2.585
01:41:00	-3.612	3.126	-2.667	7.299	8.047	-2.729
02:41:00	-4.162	3.044	-2.95	7.159	7.833	-2.731
03:41:00	-4.581	2.937	-3.293	7.052	7.589	-2.96
04:41:00	-4.355	2.822	-3.579	6.92	7.447	-3.209
05:41:00	-4.136	2.551	-3.692	6.807	7.673	-3.311
06:41:00	-3.52	2.315	-3.766	6.721	7.701	-3.31
07:41:00	-2.736	2.318	-3.719	6.636	7.819	-3.082
08:41:00	-0.895	1.411	-3.454	6.587	7.44	-2.877
09:41:00	0.158	1.403	-2.908	6.587	7.571	-2.182
10:41:00	1.381	1.318	-2.284	6.677	7.526	-1.513
11:41:00	2.55	1.3	-1.629	6.828	7.548	-0.779
12:41:00	3.38	1.388	-0.938	7.029	7.622	0.029
13:41:00	3.441	1.497	-0.291	7.175	7.554	0.789
14:41:00	3.205	1.579	0.386	7.292	7.739	1.257
15:41:00	3.048	1.626	0.591	7.44	7.618	1.492
16:41:00	2.858	1.678	0.688	7.476	7.597	1.636
17:41:00	3.024	1.759	0.798	7.475	7.691	1.776
18:41:00	2.867	1.818	0.911	7.505	7.734	1.943
19:41:00	2.917	1.856	0.991	7.494	7.608	2.002
20:41:00	1.974	1.898	1.03	7.54	7.647	1.847
21:41:00	1.535	1.999	0.958	7.568	7.597	1.515
22:41:00	1.68	1.864	0.872	7.59	7.456	1.324
23:41:00	1.781	1.945	0.825	7.584	7.438	1.183
00:41:00	2.014	1.954	0.839	7.632	7.438	1.266
01:41:00	2.242	2.048	0.925	7.666	7.432	1.501
02:41:00	2.409	2.227	1.04	7.692	7.368	1.695
03:41:00	2.47	2.324	1.143	7.726	7.383	1.937
04:41:00	2.652	2.367	1.258	7.784	7.318	1.991
05:41:00	2.662	2.362	1.38	7.825	7.356	2.027
06:41:00	2.844	2.301	1.478	7.867	7.323	2.114
07:41:00	3.236	2.362	1.577	7.884	7.301	2.302
08:41:00	3.605	2.519	1.717	7.908	7.308	2.501
09:41:00	4.27	2.79	1.948	7.966	7.336	2.703
10:41:00	5.062	2.978	2.295	8.017	7.171	3.077
11:41:00	5.177	3.219	2.679	8.079	7.247	3.433
12:41:00	5.775	3.29	3.018	8.129	7.26	3.665
13:41:00	5.494	3.548	3.328	8.211	7.326	4.014
14:41:00	6.008	3.792	3.601	8.307	7.368	4.241
15:41:00	5.196	3.901	3.893	8.371	7.368	4.537
16:41:00	5.202	3.958	4.031	8.442	7.406	4.611
17:41:00	4.896	3.813	4.011	8.48	7.373	4.582
18:41:00	4.745	3.738	3.946	8.525	7.432	4.5
19:41:00	4.654	3.742	3.863	8.536	7.411	4.489
20:41:00	4.796	3.837	3.831	8.531	7.377	4.425
21:41:00	5.292	4.092	3.91	8.539	7.4	4.476
22:41:00	5.324	3.946	4.002	8.588	7.415	4.57
23:41:00	5.87	4.017	4.129	8.615	7.465	4.552
00:41:00	5.894	4.192	4.33	8.651	7.46	4.757
01:41:00	6.203	4.314	4.59	8.71	7.478	5.071
02:41:00	6.499	4.461	4.895	8.74	7.519	5.196
03:41:00	6.41	4.483	5.073	8.797	7.533	5.552
04:41:00	6.506	4.498	5.149	8.843	7.542	5.626
05:41:00	6.605	4.738	5.326	8.875	7.59	5.609
06:41:00	5.412	4.849	5.399	8.926	7.643	5.498
07:41:00	4.384	4.647	5.23	8.989	7.72	5.568
08:41:00	4.618	4.432	4.976	9.022	7.628	5.213
09:41:00	4.13	4.172	4.742	9.041	7.771	5.01
10:41:00	4.557	4.098	4.898	10.017	7.533	5.131
11:41:00	4.54	4.139	5.416	11.18	7.727	5.323
12:41:00	4.234	4.05	5.743	12.471	7.622	5.324
13:41:00	4.822	3.981	5.852	12.46	7.717	5.507
14:41:00	3.662	3.972	5.925	11.788	7.594	5.506
15:41:00	2.568	3.754	5.381	11.082	7.58	5.111
16:41:00	1.369	3.732	4.708	10.538	7.656	4.554
17:41:00	0.792	3.545	3.981	10.092	7.772	3.72
18:41:00	0.132	3.351	3.278	9.733	7.82	3.035
19:41:00	0.197	3.598	2.706	9.451	7.54	2.467
20:41:00	-0.457	3.423	2.218	9.223	7.727	1.906
21:41:00	-0.684	3.517	1.698	9.025	7.473	1.304
22:41:00	-1.5	3.497	1.208	8.84	7.552	0.793
23:41:00	-1.725	3.588	0.652	8.654	7.575	0.25
00:41:00	-1.903	3.577	0.183	8.486	7.374	-0.181
01:41:00	-1.936	3.511	-0.193	8.317	7.444	-0.345
02:41:00	-1.996	3.351	-0.546	8.137	7.305	-0.473
03:41:00	-2.555	3.301	-0.903	7.996	7.339	-0.71
04:41:00	-3.08	3.257	-1.313	7.838	7.406	-1.098
05:41:00	-3.266	3.126	-1.733	7.679	7.264	-1.567
06:41:00	-3.422	2.833	-2.072	7.527	7.43	-1.949
07:41:00	-3.526	2.816	-2.383	7.384	7.418	-2.261
08:41:00	-2.822	2.786	-2.613	7.245	7.584	-2.548
09:41:00	-0.49	2.758	-2.523	7.171	7.558	-2.254
10:41:00	0.375	2.76	-1.596	8.195	7.546	-1.239
11:41:00	0.983	2.806	0.048	9.559	7.418	-0.182
12:41:00	1.591	2.755	1.892	10.783	7.421	0.682
13:41:00	2.196	2.764	3.404	11.126	7.514	1.307
14:41:00	2.153	2.92	3.75	10.419	7.683	1.802
15:41:00	1.388	2.961	3.31	9.695	7.794	1.872
16:41:00	0.091	3.013	2.467	9.155	7.691	1.532
17:41:00	-0.249	3.103	1.608	8.797	7.755	0.935
18:41:00	-0.845	3.114	0.754	8.544	7.778	0.327
19:41:00	-1.493	3.062	-0.037	8.342	7.787	-0.214
20:41:00	-1.847	3.01	-0.678	8.155	7.74	-0.667
21:41:00	-2.124	2.937	-1.276	7.943	7.752	-1.022
22:41:00	-2.667	2.824	-1.798	7.768	7.726	-1.437
23:41:00	-3.229	2.717	-2.238	7.599	7.729	-1.788
00:41:00	-3.182	2.626	-2.658	7.444	7.721	-2.036
01:41:00	-3.606	2.453	-3.003	7.297	7.682	-2.446
02:41:00	-3.746	2.364	-3.338	7.118	7.689	-2.732
03:41:00	-3.946	2.201	-3.618	6.989	7.654	-3.005
04:41:00	-4.177	2.019	-3.851	6.866	7.575	-3.29
05:41:00	-4.796	2.056	-4.123	6.756	7.574	-3.532
06:41:00	-4.762	1.934	-4.428	6.63	7.573	-3.868
07:41:00	-4.959	1.829	-4.679	6.53	7.583	-4.056
08:41:00	-3.79	1.658	-4.777	6.435	7.517	-4.203
09:41:00	-2.674	1.75	-4.499	6.43	7.513	-4.022
10:41:00	-2.59	1.778	-3.876	6.621	7.52	-3.357
11:41:00	-1.318	1.771	-2.495	7.794	7.498	-2.727
12:41:00	-0.452	1.793	-0.79	9.135	7.592	-1.851
13:41:00	-1.295	1.805	0.543	9.371	7.653	-1.006
14:41:00	-1.97	1.833	0.46	8.949	7.692	-0.307
15:41:00	-2.434	1.909	-0.125	8.387	7.698	-0.286
16:41:00	-2.784	1.972	-0.649	7.88	7.647	-0.715
17:41:00	-2.457	2.028	-1.08	7.543	7.348	-1.147
18:41:00	-2.586	2.071	-1.469	7.351	7.386	-1.226
19:41:00	-2.97	2.091	-1.803	7.231	7.387	-1.383
20:41:00	-2.807	2.067	-2.057	7.142	7.432	-1.489
21:41:00	-2.302	2.062	-2.215	7.084	7.469	-1.739
22:41:00	-2.034	2.048	-2.282	6.973	7.441	-1.619
23:41:00	-1.914	2.045	-2.294	6.869	7.342	-1.425
00:41:00	-1.872	2.048	-2.292	6.885	7.373	-1.427
01:41:00	-2.396	2.04	-2.314	6.75	7.346	-1.49
02:41:00	-2.202	2.017	-2.36	6.681	7.291	-1.544
03:41:00	-1.968	2.022	-2.413	6.663	7.28	-1.622
04:41:00	-2.218	2.06	-2.479	6.747	7.308	-1.691
05:41:00	-3.32	2.082	-2.56	6.677	7.202	-1.717
06:41:00	-2.76	2.094	-2.659	6.593	7.259	-1.852
07:41:00	-2.82	2.07	-2.754	6.597	7.308	-2.021
08:41:00	-2.269	2.048	-2.792	6.605	7.232	-2.192
09:41:00	-1.472	2.07	-2.757	6.574	6.992	-2.221
10:41:00	-1.095	2.09	-2.613	6.481	6.702	-1.883
11:41:00	-0.58	2.116	-2.442	6.541	6.907	-1.62
12:41:00	0.028	2.152	-2.231	6.621	6.977	-1.364
13:41:00	-0.056	2.178	-2.024	6.791	6.73	-1.095
14:41:00	-0.474	2.216	-1.923	6.873	6.681	-1.04
15:41:00	-0.856	2.242	-1.947	6.797	6.435	-1.074
16:41:00	-1.36	2.204	-2.054	6.846	6.619	-1.274
17:41:00	-1.559	2.236	-2.175	6.876	6.469	-1.461
18:41:00	-1.633	2.162	-2.296	6.866	6.516	-1.529
19:41:00	-1.629	2.188	-2.388	6.818	6.38	-1.651
20:41:00	-1.813	2.178	-2.437	6.618	6.387	-1.725
21:41:00	-1.867	2.209	-2.497	6.594	6.399	-1.788
22:41:00	-2.154	2.225	-2.553	6.677	6.347	-1.872
23:41:00	-2.179	2.221	-2.646	6.674	6.232	-2.047
00:41:00	-2.123	2.153	-2.714	6.668	6.273	-2.134
01:41:00	-2.024	1.997	-2.737	6.658	6.297	-2.223
02:41:00	-2	1.98	-2.732	6.637	6.254	-2.151
03:41:00	-1.987	1.957	-2.724	6.703	6.337	-2.085
04:41:00	-1.798	2.076	-2.706	6.762	6.347	-2.013
05:41:00	-1.754	2.093	-2.661	6.803	6.309	-1.888
06:41:00	-2.021	2.13	-2.601	6.812	6.377	-1.712
07:41:00	-1.692	2.147	-2.542	6.826	6.273	-1.547
08:41:00	-1.297	2.147	-2.459	6.834	6.262	-1.432
09:41:00	-0.254	2.124	-2.272	6.853	6.352	-1.373
10:41:00	1.011	2.147	-1.797	6.923	6.354	-1.169
11:41:00	0.688	2.059	-1.083	7.079	6.285	-0.716
12:41:00	1.283	1.954	0.537	7.508	6.18	-0.179
13:41:00	2.162	1.883	2.113	7.995	6.169	0.253
14:41:00	3.289	2.102	2.757	7.89	6.268	0.638
15:41:00	2.511	2.108	2.418	7.705	6.309	1.08
16:41:00	1.703	2.182	1.923	7.559	6.328	1.254
17:41:00	1.441	2.229	1.532	7.492	6.324	1.205
18:41:00	1.13	2.179	1.218	7.339	6.337	1.046
19:41:00	1.079	2.361	0.972	7.276	6.209	0.906
20:41:00	0.881	2.433	0.737	7.32	6.268	0.762
21:41:00	0.09	2.387	0.457	7.365	6.338	0.611
22:41:00	0.825	2.45	0.226	7.343	6.553	0.435
23:41:00	0.468	2.481	0.112	7.317	6.515	0.518
00:41:00	0.687	2.505	-0.009	7.332	6.463	0.501
01:41:00	0.409	2.55	-0.09	7.294	6.341	0.401
02:41:00	0.554	2.58	-0.2	7.285	6.594	0.322
03:41:00	0.751	2.554	-0.24	7.254	6.621	0.15
04:41:00	0.83	2.561	-0.259	7.261	6.658	0.205
05:41:00	0.778	2.565	-0.27	7.244	6.596	0.251
06:41:00	0.409	2.587	-0.284	7.13	6.641	0.307
07:41:00	-1.404	2.626	-0.534	6.989	6.697	-0.208
08:41:00	-0.649	2.613	-0.793	6.824	6.743	-0.884
09:41:00	0.496	2.539	-0.745	6.851	6.536	-0.813
10:41:00	1.731	2.487	-0.267	7.301	6.552	-0.469
11:41:00	1.904	2.484	0.561	7.937	6.76	0.14
12:41:00	2.593	2.51	1.615	8.885	6.6	0.587
13:41:00	2.013	2.597	2.467	9.066	6.503	1.083
14:41:00	1.805	2.754	2.597	8.742	6.528	1.395
15:41:00	0.944	2.807	2.131	8.373	6.591	1.402
16:41:00	0.793	2.772	1.622	8.097	6.493	1.069
17:41:00	0.553	2.758	1.243	7.896	6.483	0.842
18:41:00	0.515	2.747	0.892	7.762	6.536	0.584
19:41:00	0.496	2.735	0.608	7.689	6.531	0.425
20:41:00	0.482	2.729	0.381	7.575	6.484	0.348
21:41:00	0.628	2.72	0.205	7.504	6.685	0.33
22:41:00	1.121	2.714	0.109	7.465	6.674	0.357
23:41:00	1.094	2.717	0.101	7.485	6.633	0.569
00:41:00	1.018	2.738	0.072	7.495	6.755	0.668
01:41:00	1.422	2.75	0.061	7.485	6.826	0.622
02:41:00	1.316	2.743	0.091	7.478	6.913	0.668
03:41:00	0.96	2.757	0.104	7.479	6.662	0.734
04:41:00	0.409	2.795	-0.017	7.45	6.732	0.729
05:41:00	0.938	2.766	-0.158	7.424	6.694	0.535
06:41:00	1.004	2.738	-0.169	7.371	6.774	0.639
07:41:00	1.322	2.728	-0.15	7.361	6.859	0.751
08:41:00	1.416	2.724	-0.077	7.381	6.913	0.919
09:41:00	2.295	2.737	0.072	7.397	6.885	1.035
10:41:00	3.859	2.731	0.935	8.164	6.963	1.604
11:41:00	6.175	2.784	2.619	9.262	6.98	2.657
12:41:00	7.567	3.147	4.521	10.059	7.09	3.78
13:41:00	8.191	3.624	6.118	10.236	7.152	4.618
14:41:00	7.643	4.032	6.663	9.888	7.223	5.504
15:41:00	5.82	3.922	6.239	9.51	7.259	5.455
16:41:00	4.305	3.712	5.375	9.174	7.31	4.946
17:41:00	5.323	3.216	4.801	8.881	7.261	4.437
18:41:00	4.967	3.318	4.506	8.658	7.203	4.275
19:41:00	5.147	3.45	4.272	8.517	7.188	4.372
20:41:00	5.406	3.301	4.151	8.461	7.248	4.329
21:41:00	5.531	3.123	4.15	8.449	7.244	4.468
22:41:00	5.309	3.275	4.133	8.439	7.26	4.606
23:41:00	5.915	3.383	4.147	8.475	7.282	5.014
00:41:00	6.045	3.406	4.22	8.591	7.286	5.523
01:41:00	4.407	3.312	4.216	8.62	7.291	5.458
02:41:00	3.021	3.48	3.954	8.656	7.297	4.884
03:41:00	2.938	3.182	3.589	8.623	7.294	4.41
04:41:00	2.859	3.035	3.239	8.551	7.235	4.082
05:41:00	3.429	2.865	3.019	8.42	7.291	3.931
06:41:00	5.299	2.934	3.012	8.314	7.272	3.813
07:41:00	6.203	3.344	3.325	8.293	7.273	4.279
08:41:00	6.831	3.598	3.765	8.355	7.305	4.876
09:41:00	7.638	3.834	4.276	8.445	7.337	5.35
10:41:00	8.024	4.172	4.856	8.956	7.348	5.922
11:41:00	9.459	4.407	5.75	9.014	7.362	6.471
12:41:00	9.73	5.067	6.951	9.278	7.419	7.103
13:41:00	10.138	5.122	7.472	9.416	7.443	7.72
14:41:00	8.898	5.23	7.679	9.474	7.489	7.966
15:41:00	8.091	5.067	7.513	9.505	7.542	7.809
16:41:00	7.597	4.923	7.226	9.503	7.524	7.486
17:41:00	7.361	4.87	6.967	9.469	7.545	7.279
18:41:00	6.627	4.858	6.732	9.474	7.538	7.065
19:41:00	6.135	4.763	6.463	9.482	7.552	6.969
20:41:00	5.584	4.704	6.209	9.498	7.568	6.897
21:41:00	4.554	4.636	5.848	9.472	7.564	6.48
22:41:00	3.957	4.515	5.471	9.371	7.497	5.889
23:41:00	4.543	4.332	5.116	9.265	7.491	5.26
00:41:00	5.645	4.282	4.944	9.17	7.435	5.064
01:41:00	5.568	4.539	4.955	9.079	7.529	5.214
02:41:00	6.058	4.641	5.008	9.05	7.546	5.534
03:41:00	6.152	4.733	5.074	9.009	7.594	5.759
04:41:00	5.623	4.759	5.087	8.998	7.593	5.94
05:41:00	5.183	4.777	5.055	8.946	7.592	5.667
06:41:00	5.451	4.666	4.993	8.897	7.557	5.412
07:41:00	5.845	4.73	4.973	8.85	7.517	5.311
08:41:00	6.574	4.883	5.068	8.801	7.634	5.354
09:41:00	7.873	5.09	5.409	8.866	7.685	5.761
10:41:00	9.369	5.39	6.152	9.665	7.742	6.65
11:41:00	10.642	5.809	7.513	10.859	7.826	7.717
12:41:00	11.424	6.194	9.025	11.85	7.94	8.439
13:41:00	11.749	6.468	10.141	11.962	8.084	9.364
14:41:00	11.627	6.696	10.562	11.624	8.11	9.875
15:41:00	10.677	6.671	10.382	11.276	8.134	10.155
16:41:00	9.562	6.481	9.953	11.034	8.177	10.099
17:41:00	8.846	6.176	9.412	10.886	8.14	9.649
18:41:00	8.713	6	8.962	10.747	8.116	9.149
19:41:00	7.896	5.907	8.562	10.598	8.075	8.924
20:41:00	7.532	5.675	8.137	10.478	8.049	8.454
21:41:00	6.649	5.439	7.678	10.386	8.039	7.913
22:41:00	6.319	5.158	7.244	10.263	8.021	7.349
23:41:00	6.132	4.944	6.848	10.119	7.948	6.919
00:41:00	5.987	4.786	6.475	9.989	7.972	6.416
01:41:00	5.083	4.753	6.158	9.859	7.836	6.027
02:41:00	4.635	4.497	5.755	9.75	7.829	5.568
03:41:00	4.509	4.516	5.415	9.642	7.775	5.132
04:41:00	4.843	4.416	5.168	9.511	7.833	4.876
05:41:00	5.195	4.441	4.989	9.423	7.819	4.75
06:41:00	5.62	4.492	4.934	9.406	7.81	5.169
07:41:00	6.093	4.663	4.983	9.357	7.753	5.442
08:41:00	6.713	4.714	5.114	9.354	7.761	5.584
09:41:00	7.675	5.025	5.421	9.383	7.713	5.953
10:41:00	8.232	5.317	5.814	9.448	7.817	6.46
11:41:00	8.201	5.615	6.259	9.625	7.844	6.975
12:41:00	9.984	5.684	7.279	9.852	7.88	7.399
13:41:00	8.393	5.903	7.701	10.109	7.931	8.03
14:41:00	7.932	5.929	7.625	10.233	7.935	7.998
15:41:00	7.567	5.759	7.517	10.309	7.976	7.889
16:41:00	6.641	5.614	7.289	10.336	7.961	7.74
17:41:00	7.02	5.405	7.039	10.297	7.972	7.405
18:41:00	6.713	5.39	6.865	10.267	7.944	7.241
19:41:00	5.602	5.44	6.65	10.225	7.937	6.945
20:41:00	5.611	5.35	6.337	10.223	7.957	6.474
21:41:00	5.953	5.155	6.092	10.154	7.918	6.332
22:41:00	6.176	5.16	5.959	10.089	7.903	6.343
23:41:00	6.259	5.32	5.882	10.085	7.961	6.412
00:41:00	6.067	5.341	5.821	10.078	7.941	6.427
01:41:00	6.04	5.394	5.771	10.072	7.899	6.232
02:41:00	5.663	5.402	5.679	10.065	7.854	6.034
03:41:00	4.597	5.345	5.522	10.025	7.876	5.835
04:41:00	5.198	5.184	5.327	9.999	7.863	5.511
05:41:00	5.975	5.244	5.284	9.943	7.857	5.454
06:41:00	6.237	5.292	5.339	9.907	7.816	5.603
07:41:00	5.786	5.297	5.37	9.895	7.766	5.758
08:41:00	5.987	5.256	5.384	9.904	7.803	5.743
09:41:00	6.647	5.242	5.517	9.935	7.863	5.912
10:41:00	6.759	5.424	5.759	9.98	7.858	6.304
11:41:00	7.19	5.547	5.988	10.026	7.876	6.661
12:41:00	7.951	5.759	6.471	10.105	7.842	7.027
13:41:00	7.438	5.986	7.106	10.332	7.924	7.349
14:41:00	6.656	5.956	7.295	10.408	7.863	7.463
15:41:00	4.735	5.83	6.97	10.413	7.867	7.244
16:41:00	3.762	5.501	6.441	10.362	7.83	6.787
17:41:00	2.903	5.266	5.867	10.307	7.969	5.974
18:41:00	2.628	5.131	5.256	10.253	7.992	5.25
19:41:00	1.989	5.01	4.665	10.185	7.911	4.662
20:41:00	1.177	4.889	4.088	10.126	7.822	4.18
21:41:00	0.644	4.692	3.482	10.05	7.771	3.691
22:41:00	0.158	4.539	2.815	9.974	7.801	2.786
23:41:00	0.354	4.357	2.253	9.89	7.637	2.253
00:41:00	0.597	4.279	1.866	9.793	7.788	2.087
01:41:00	0.641	4.231	1.573	9.714	7.701	1.877
02:41:00	0.578	4.126	1.328	9.634	7.64	1.841
03:41:00	0.63	4.109	1.135	9.567	7.793	1.846
04:41:00	0.288	4.101	0.983	9.513	7.634	1.844
05:41:00	0.28	4.023	0.834	9.469	7.631	1.788
06:41:00	-0.647	4.014	0.643	9.425	7.666	1.79
07:41:00	-0.975	3.925	0.471	9.374	7.753	1.863
08:41:00	0.061	3.836	0.329	9.341	7.764	1.846
09:41:00	1.254	3.834	0.307	9.324	7.753	1.674
10:41:00	1.988	3.902	0.476	9.335	7.788	1.81
11:41:00	2.79	3.984	0.792	9.41	7.74	2.188
12:41:00	3.251	4.092	1.152	9.487	7.755	2.763
13:41:00	2.176	4.198	1.413	9.551	7.734	3.26
14:41:00	1.827	4.199	1.483	9.598	7.758	3.371
15:41:00	1.709	4.166	1.428	9.619	7.838	3.227
16:41:00	1.671	4.071	1.314	9.589	7.835	3.039
17:41:00	1.652	3.985	1.215	9.563	7.768	2.841
18:41:00	1.338	3.93	1.126	9.517	7.775	2.775
19:41:00	1.199	3.899	1.04	9.469	7.781	2.698
20:41:00	1.402	3.88	0.98	9.425	7.772	2.757
21:41:00	1.739	3.925	0.958	9.415	7.836	2.835
22:41:00	1.504	3.954	0.957	9.455	7.842	2.899
23:41:00	1.751	3.954	0.935	9.397	7.733	3.015
00:41:00	1.702	3.949	0.949	9.348	7.726	3.131
01:41:00	1.65	4.003	0.975	9.327	7.841	3.303
02:41:00	2.293	4.025	0.988	9.314	7.887	3.439
03:41:00	2.913	3.999	1.066	9.308	7.75	3.394
04:41:00	3.234	4.07	1.21	9.309	7.745	3.594
05:41:00	3.635	4.151	1.389	9.318	7.764	3.803
06:41:00	4.305	4.21	1.658	9.322	7.787	3.997
07:41:00	2.255	4.318	1.948	9.33	7.784	4.079
08:41:00	1.54	4.321	1.937	9.314	7.772	4.157
09:41:00	3.222	4.168	1.878	9.278	7.793	4.156
10:41:00	5.241	4.22	2.039	9.314	7.772	4.368
11:41:00	7.118	4.518	2.677	9.458	7.79	4.871
12:41:00	6.509	4.953	3.403	9.603	7.809	5.557
13:41:00	8.009	5.137	3.958	9.721	7.83	6.043
14:41:00	7.737	5.387	4.573	9.812	7.848	6.512
15:41:00	5.678	5.428	4.856	9.872	7.868	6.777
16:41:00	5.375	5.296	4.865	9.898	7.889	6.669
17:41:00	5.102	5.159	4.744	9.892	7.832	6.39
18:41:00	4.899	5.037	4.623	9.891	7.842	6.136
19:41:00	5.169	5.026	4.533	9.877	7.858	6.015
20:41:00	5.095	5.031	4.456	9.854	7.931	5.923
21:41:00	5.031	5.004	4.365	9.846	7.858	5.765
22:41:00	4.865	4.983	4.294	9.846	7.78	5.673
23:41:00	3.695	4.993	4.214	9.849	7.839	5.596
00:41:00	2.596	4.929	4.017	9.838	7.823	5.312
01:41:00	2.527	4.811	3.726	9.829	7.959	4.847
02:41:00	2.341	4.704	3.46	9.838	7.905	4.543
03:41:00	1.774	4.632	3.196	9.728	7.718	4.305
04:41:00	1.64	4.519	2.937	9.645	7.798	3.99
05:41:00	1.844	4.44	2.706	9.625	7.851	3.756
06:41:00	1.515	4.389	2.511	9.605	7.877	3.664
07:41:00	1.703	4.381	2.33	9.582	7.863	3.491
08:41:00	1.711	4.339	2.193	9.541	7.826	3.3
09:41:00	2.424	4.279	2.124	9.507	7.822	3.181
10:41:00	2.867	4.285	2.138	9.458	7.689	3.233
11:41:00	3.514	4.344	2.255	9.382	7.768	3.351
12:41:00	3.266	4.387	2.342	9.34	7.761	3.474
13:41:00	3.295	4.351	2.395	9.353	7.809	3.383
14:41:00	3.479	4.332	2.398	9.374	7.781	3.275
15:41:00	3.076	4.354	2.353	9.36	7.749	3.334
16:41:00	2.845	4.359	2.25	9.341	7.806	3.22
17:41:00	2.419	4.332	2.136	9.296	7.833	3.093
18:41:00	2.522	4.216	2.025	9.223	7.793	2.871
19:41:00	2.527	4.104	1.911	9.175	7.768	2.77
20:41:00	2.554	4.076	1.802	9.157	7.797	2.798
21:41:00	2.473	4.094	1.719	9.12	7.819	2.715
22:41:00	2.453	4.088	1.661	9.11	7.803	2.626
23:41:00	2.267	4.08	1.608	9.099	7.691	2.553
00:41:00	2.281	4.046	1.548	9.09	7.797	2.467
01:41:00	2.372	4.043	1.478	9.064	7.759	2.461
02:41:00	2.091	4.032	1.411	9.048	7.739	2.464
03:41:00	2.141	4.011	1.353	9.002	7.641	2.342
04:41:00	2.201	3.993	1.318	8.966	7.717	2.324
05:41:00	2.282	4.011	1.3	8.943	7.715	2.355
06:41:00	2.482	3.994	1.293	8.959	7.374	2.326
07:41:00	2.215	3.982	1.279	8.92	7.672	2.356
08:41:00	2.207	3.987	1.254	8.819	7.708	2.262
09:41:00	2.789	3.955	1.293	8.803	7.555	2.307
10:41:00	3.42	4.025	1.501	8.701	7.552	2.493
11:41:00	4.029	4.189	2.11	8.774	7.18	2.925
12:41:00	3.818	4.297	3.039	9.012	7.28	3.416
13:41:00	3.592	4.329	3.896	9.468	7.432	3.662
14:41:00	3.518	4.348	4.297	9.503	7.447	3.788
15:41:00	2.262	4.219	3.91	9.356	7.583	3.81
16:41:00	0.958	3.994	3.295	9.203	7.637	3.401
17:41:00	0.569	3.785	2.614	9.009	7.332	2.836
18:41:00	-0.161	3.544	1.923	8.843	7.191	2.19
19:41:00	-0.734	3.521	1.293	8.733	7.349	1.459
20:41:00	-0.906	3.486	0.724	8.597	7.441	0.856
21:41:00	-1.528	3.379	0.196	8.461	7.465	0.359
22:41:00	-1.663	3.236	-0.316	8.351	7.526	-0.014
23:41:00	-1.689	3.097	-0.758	8.197	7.421	-0.473
00:41:00	-2.623	2.92	-1.219	7.986	7.504	-0.837
01:41:00	-2.998	2.772	-1.697	7.823	7.47	-1.265
02:41:00	-3.281	2.61	-2.141	7.631	7.465	-1.633
03:41:00	-3.704	2.372	-2.542	7.503	7.378	-1.954
04:41:00	-3.069	2.273	-2.847	7.447	7.308	-2.235
05:41:00	-1.896	2.051	-2.802	7.463	7.064	-2.147
06:41:00	-1.485	2.242	-2.609	7.508	6.787	-1.585
07:41:00	-1.223	2.298	-2.423	7.498	6.76	-1.232
08:41:00	-0.81	2.247	-2.241	7.539	6.92	-1.05
09:41:00	-0.088	2.327	-2.023	7.609	6.906	-0.903
10:41:00	0.683	2.465	-1.705	7.641	6.671	-0.506
11:41:00	1.874	2.565	-1.32	7.594	6.766	-0.141
12:41:00	2.286	2.633	-0.89	7.66	6.622	0.286
13:41:00	2.593	2.77	-0.506	7.828	6.728	0.693
14:41:00	2.642	2.929	-0.166	7.873	6.672	1.086
15:41:00	1.855	3.086	0.034	7.948	6.696	1.314
16:41:00	-0.087	3.013	0.009	7.973	6.631	1.191
17:41:00	-0.998	2.807	-0.332	7.925	6.768	0.592
18:41:00	-1.766	2.628	-0.748	7.82	6.882	-0.015
19:41:00	-2.047	2.502	-1.156	7.775	6.863	-0.457
20:41:00	-1.892	2.324	-1.479	7.707	6.913	-0.847
21:41:00	-2.396	2.159	-1.771	7.61	6.719	-1.03
22:41:00	-1.788	2.067	-1.991	7.434	6.562	-1.224
23:41:00	-0.676	2.062	-1.975	7.253	6.538	-1.161
00:41:00	-0.088	2.125	-1.774	7.346	6.605	-0.803
01:41:00	0.576	2.168	-1.484	7.38	6.649	-0.377
02:41:00	1.09	2.233	-1.193	7.419	6.655	0.05
03:41:00	1.305	2.316	-0.927	7.45	6.521	0.42
04:41:00	1.235	2.387	-0.739	7.548	6.656	0.765
05:41:00	1.377	2.461	-0.58	7.631	6.787	0.935
06:41:00	1.341	2.524	-0.447	7.686	6.709	1.079
07:41:00	1.451	2.596	-0.324	7.72	6.671	1.132
08:41:00	1.767	2.665	-0.23	7.74	6.862	1.177
09:41:00	2.752	2.72	0.018	7.765	6.853	1.271
10:41:00	3.067	2.786	0.362	7.813	6.806	1.652
11:41:00	3.762	2.993	0.742	7.895	6.75	2.111
12:41:00	4.195	3.304	1.061	7.954	6.727	2.505
13:41:00	4.189	3.471	1.353	8.004	6.782	2.761
14:41:00	3.871	3.547	1.601	8.011	6.785	2.897
15:41:00	3.654	3.618	1.768	8.011	6.765	3.032
16:41:00	3.137	3.573	1.801	8.017	6.75	2.955
17:41:00	3.076	3.5	1.774	8.008	6.706	2.806
18:41:00	3.018	3.471	1.764	8.017	6.725	2.772
19:41:00	2.914	3.442	1.728	8.031	6.71	2.822
20:41:00	2.913	3.217	1.702	8.06	6.816	2.861
21:41:00	2.995	3.31	1.677	8.072	6.878	2.792
22:41:00	2.969	3.386	1.672	8.075	6.994	2.786
23:41:00	3.039	3.445	1.66	8.079	6.926	2.786
00:41:00	3.091	3.485	1.686	8.095	7.048	2.809
01:41:00	3.131	3.524	1.705	8.133	7.09	2.783
02:41:00	3.085	3.556	1.72	8.121	7.029	2.766
03:41:00	3.1	3.579	1.733	8.116	7.098	2.793
04:41:00	3.158	3.605	1.751	8.134	6.985	2.85
05:41:00	3.057	3.635	1.767	8.164	7.095	2.787
06:41:00	2.845	3.642	1.757	8.149	7.095	2.78
07:41:00	2.218	3.618	1.68	8.133	7.166	2.663
08:41:00	2.258	3.556	1.57	8.12	7.121	2.275
09:41:00	2.792	3.548	1.528	8.123	7.178	2.344
10:41:00	3.727	3.674	1.787	8.13	7.228	2.539
11:41:00	4.675	3.83	2.037	8.494	7.215	3.176
12:41:00	4.276	3.948	2.324	8.654	7.279	3.491
13:41:00	4.216	3.99	2.467	8.6	7.216	3.651
14:41:00	4.017	3.933	2.511	8.544	7.18	3.536
15:41:00	3.199	3.911	2.482	8.544	7.283	3.504
16:41:00	3.051	3.763	2.405	8.519	7.307	3.274
17:41:00	2.712	3.633	2.31	8.506	7.342	3.207
18:41:00	2.504	3.532	2.207	8.486	7.354	3.032
19:41:00	2.393	3.501	2.093	8.494	7.356	2.824
20:41:00	2.539	3.503	1.989	8.507	7.351	2.648
21:41:00	2.402	3.498	1.881	8.507	7.367	2.728
22:41:00	2.212	3.474	1.765	8.457	7.332	2.536
23:41:00	2.23	3.495	1.615	8.388	7.24	2.43
00:41:00	2.01	3.483	1.493	8.374	7.314	2.269
01:41:00	2.164	3.406	1.392	8.348	7.215	2.168
02:41:00	1.788	3.325	1.286	8.341	7.117	2.079
03:41:00	1.661	3.277	1.162	8.304	7.282	1.968
04:41:00	1.635	3.298	1.044	8.29	7.09	1.734
05:41:00	1.509	3.306	0.924	8.174	7.168	1.671
06:41:00	0.969	3.295	0.803	8.153	7.203	1.523
07:41:00	0.699	3.184	0.665	8.159	7.185	1.358
08:41:00	0.861	3.091	0.51	8.175	7.184	1.218
09:41:00	0.853	3.091	0.381	8.139	7.288	0.993
10:41:00	0.786	3.041	0.3	8.102	6.922	0.731
11:41:00	1.481	2.984	0.283	8.063	7.099	0.647
12:41:00	1.19	2.993	0.356	7.97	6.939	0.82
13:41:00	1.705	2.987	0.411	7.928	7.019	1.015
14:41:00	1.737	3.001	0.466	8.041	7.125	1.071
15:41:00	0.793	2.998	0.425	8.06	7.019	0.971
16:41:00	0.232	2.955	0.248	8.036	7.027	0.869
17:41:00	0.224	2.966	0.023	8.015	6.973	0.68
18:41:00	0.622	2.868	-0.125	7.953	7.169	0.632
19:41:00	0.677	2.865	-0.225	7.902	6.972	0.559
20:41:00	0.422	2.848	-0.305	7.871	6.989	0.559
21:41:00	0.384	2.801	-0.367	7.925	6.977	0.468
22:41:00	0.22	2.767	-0.437	7.871	7.039	0.395
23:41:00	0.139	2.724	-0.49	7.761	6.961	0.351
00:41:00	0.085	2.799	-0.537	7.692	6.854	0.338
01:41:00	0.067	2.766	-0.59	7.577	6.463	0.375
02:41:00	0.001	2.688	-0.651	7.492	6.183	0.275
03:41:00	-0.185	2.747	-0.718	7.503	6.696	0.189
04:41:00	-0.297	2.754	-0.803	7.381	6.185	0.05
05:41:00	-0.399	2.764	-0.895	7.38	6.136	-0.047
06:41:00	-0.431	2.646	-0.979	7.377	5.994	-0.041
07:41:00	-0.644	2.746	-1.074	7.298	6.098	-0.171
08:41:00	-0.542	2.721	-1.172	7.321	6.056	-0.281
09:41:00	-0.225	2.645	-1.237	7.332	6.241	-0.372
10:41:00	0.226	2.607	-1.218	7.329	6.352	-0.278
11:41:00	0.507	2.607	-1.143	7.37	6.167	-0.149
12:41:00	0.966	2.588	-1.061	7.43	6.416	0.031
13:41:00	0.751	2.585	-0.956	7.484	6.353	0.117
14:41:00	0.457	2.582	-0.906	7.473	6.316	0.265
15:41:00	-0.007	2.559	-0.932	7.413	6.166	0.248
16:41:00	-0.318	2.531	-1.012	7.432	5.975	0.201
17:41:00	-0.322	2.485	-1.092	7.46	6.121	0.109
18:41:00	-0.415	2.467	-1.177	7.434	6.009	-0.06
19:41:00	-0.434	2.436	-1.231	7.424	6.114	-0.197
20:41:00	-0.5	2.473	-1.284	7.413	5.909	-0.265
21:41:00	-0.558	2.427	-1.334	7.316	6.13	-0.291
22:41:00	-0.7	2.456	-1.403	7.267	5.898	-0.377
23:41:00	-0.665	2.448	-1.467	7.256	5.978	-0.466
00:41:00	-0.705	2.452	-1.521	7.204	5.798	-0.479
01:41:00	-0.758	2.419	-1.58	7.127	5.879	-0.522
02:41:00	-0.798	2.384	-1.632	7.144	5.923	-0.59
03:41:00	-0.908	2.239	-1.689	7.128	5.988	-0.703
04:41:00	-1.242	2.278	-1.78	7.14	6.209	-0.827
05:41:00	-1.508	2.356	-1.91	7.096	6.124	-0.975
06:41:00	-1.669	2.316	-2.031	7.13	6.198	-1.096
07:41:00	-1.64	2.276	-2.146	7.04	5.881	-1.174
08:41:00	-1.604	2.244	-2.263	6.994	6.141	-1.239
09:41:00	-1.273	2.165	-2.294	7.024	5.889	-1.258
10:41:00	-0.742	2.182	-2.236	7.051	5.895	-1.21
11:41:00	-0.146	2.179	-2.093	7.077	5.812	-1.037
12:41:00	0.15	2.199	-1.936	7.033	5.744	-0.737
13:41:00	0.379	2.201	-1.751	7.023	5.626	-0.396
14:41:00	0.449	2.216	-1.588	7.153	5.789	-0.255
15:41:00	0.028	2.216	-1.497	7.282	5.904	-0.244
16:41:00	-0.418	2.199	-1.505	7.292	6.052	-0.318
17:41:00	-0.342	2.187	-1.55	7.304	6.056	-0.396
18:41:00	-0.362	2.209	-1.581	7.272	6.018	-0.442
19:41:00	-0.26	2.23	-1.588	7.237	5.879	-0.409
20:41:00	-0.219	2.242	-1.578	7.298	5.82	-0.401
21:41:00	-0.125	2.222	-1.555	7.316	5.915	-0.362
22:41:00	-0.161	2.213	-1.528	7.275	5.725	-0.356
23:41:00	-0.322	2.187	-1.523	7.21	5.689	-0.466
00:41:00	-0.514	2.09	-1.563	7.241	5.687	-0.538
01:41:00	-0.517	2.04	-1.632	7.279	5.598	-0.588
02:41:00	-0.165	2.056	-1.622	7.336	5.923	-0.501
03:41:00	0.096	2.033	-1.565	7.26	5.695	-0.409
04:41:00	0.291	2.064	-1.484	7.241	5.762	-0.311
05:41:00	0.303	2.108	-1.407	7.326	5.79	-0.262
06:41:00	0.468	2.138	-1.32	7.381	6.098	-0.146
07:41:00	0.649	2.185	-1.226	7.441	5.889	0.029
08:41:00	0.955	2.202	-1.1	7.491	5.941	0.273
09:41:00	1.235	2.235	-0.872	7.535	5.949	0.534
10:41:00	3.164	2.282	-0.482	7.625	5.95	0.964
11:41:00	4.416	2.313	0.096	8.097	5.996	1.801
12:41:00	5.186	2.468	0.723	8.223	6.121	2.511
13:41:00	4.744	2.763	1.241	8.188	6.09	3.03
14:41:00	4.132	2.958	1.534	8.2	6.012	3.182
15:41:00	3.605	3.009	1.643	8.191	6.042	3.334
16:41:00	3.071	3.016	1.635	8.158	6.024	3.195
17:41:00	2.917	2.96	1.577	8.152	6.034	2.871
18:41:00	2.567	2.972	1.493	8.129	5.941	2.642
19:41:00	2.416	2.92	1.391	8.123	6.002	2.419
20:41:00	2.356	2.934	1.31	8.155	6.015	2.425
21:41:00	2.398	2.992	1.269	8.175	6.126	2.491
22:41:00	2.184	3.013	1.226	8.162	6.182	2.418
23:41:00	1.98	3.009	1.154	8.134	6.011	2.282
00:41:00	1.925	2.984	1.074	8.056	5.876	2.184
01:41:00	1.737	3.001	0.997	8.03	5.73	1.977
02:41:00	1.819	2.978	0.908	8.004	5.913	1.974
03:41:00	2.07	2.958	0.891	8.017	5.969	2.017
04:41:00	2.152	2.963	0.908	8.046	6.003	2.079
05:41:00	1.579	2.961	0.899	7.983	5.986	2.196
06:41:00	1.65	2.897	0.848	8.025	6.101	1.883
07:41:00	2.415	2.798	0.891	8.076	6.121	2.03
08:41:00	3.788	2.838	1.124	8.184	6.09	2.264
09:41:00	5.36	3.061	1.627	8.188	6.164	2.926
10:41:00	5.894	3.42	2.282	8.193	6.179	3.704
11:41:00	6.139	3.6	2.871	8.312	6.186	4.151
12:41:00	6.008	3.698	3.284	8.454	6.259	4.542
13:41:00	6.357	3.804	3.579	8.6	6.309	4.69
14:41:00	6.862	3.951	3.908	8.688	6.313	4.922
15:41:00	5.467	4.198	4.232	8.775	6.382	5.165
16:41:00	5.208	3.868	4.196	8.865	6.387	4.884
17:41:00	5.038	3.837	4.124	8.881	6.409	4.719
18:41:00	4.375	3.738	3.964	8.889	6.419	4.561
19:41:00	5.21	3.656	3.883	8.83	6.375	4.312
20:41:00	4.645	3.76	3.913	8.8	6.409	4.519
21:41:00	4.594	3.612	3.837	8.814	6.413	4.626
22:41:00	4.564	3.5	3.762	8.84	6.428	4.651
23:41:00	4.413	3.454	3.671	8.892	6.441	4.671
00:41:00	4.572	3.497	3.611	8.9	6.459	4.704
01:41:00	5.056	3.509	3.638	8.927	6.471	4.814
02:41:00	5.199	3.571	3.707	8.918	6.503	4.983
03:41:00	5.39	3.703	3.839	8.93	6.522	5.132
04:41:00	5.497	3.825	3.955	8.954	6.556	5.131
05:41:00	5.689	3.902	4.068	9.018	6.559	5.187
06:41:00	5.892	3.981	4.198	9.096	6.565	5.292
07:41:00	5.901	4.073	4.329	9.11	6.565	5.403
08:41:00	6.209	4.124	4.453	9.172	6.59	5.514
09:41:00	6.453	4.226	4.62	9.236	6.621	5.722
10:41:00	7.153	4.441	4.859	9.273	6.641	5.898
11:41:00	7.593	4.629	5.168	9.36	6.678	6.189
12:41:00	7.737	4.72	5.468	9.432	6.702	6.486
13:41:00	7.354	4.847	5.636	9.528	6.731	6.499
14:41:00	7.254	4.895	5.707	9.58	6.735	6.43
15:41:00	7.264	4.944	5.756	9.606	6.749	6.43
16:41:00	7.165	4.934	5.824	9.657	6.793	6.525
17:41:00	6.531	4.876	5.79	9.707	6.799	6.636
18:41:00	7.33	4.877	5.793	9.739	6.821	6.537
19:41:00	7.602	5.008	5.96	9.753	6.854	6.804
20:41:00	7.578	5.128	6.102	9.81	6.89	6.989
21:41:00	7.603	5.287	6.186	9.908	6.913	6.985
22:41:00	7.743	5.372	6.257	9.986	6.944	6.976
23:41:00	7.746	5.405	6.337	10.013	6.977	7.131
00:41:00	7.883	5.419	6.427	10.089	7.004	7.294
01:41:00	7.941	5.507	6.513	10.124	7.03	7.43
02:41:00	8.005	5.563	6.572	10.18	7.038	7.46
03:41:00	8.134	5.648	6.634	10.225	7.067	7.489
04:41:00	8.121	5.606	6.684	10.281	7.079	7.532
05:41:00	8.136	5.641	6.73	10.343	7.102	7.555
06:41:00	8.105	5.66	6.763	10.409	7.117	7.555
07:41:00	8.039	5.649	6.782	10.448	7.137	7.565
08:41:00	8.209	5.638	6.825	10.466	7.136	7.577
09:41:00	8.92	5.651	6.91	10.524	7.152	7.664
10:41:00	9.884	5.762	7.178	10.601	7.163	7.911
11:41:00	10.726	6.012	7.841	10.711	7.197	8.296
12:41:00	10.585	6.399	8.255	10.849	7.242	8.701
13:41:00	10.615	6.316	8.425	10.947	7.285	8.842
14:41:00	10.511	6.326	8.59	11.023	7.32	8.956
15:41:00	9.707	6.206	8.638	11.093	7.37	9.187
16:41:00	9.341	6.21	8.516	11.104	7.381	9.014
17:41:00	6.475	6.207	8.268	11.096	7.4	8.879
18:41:00	6.059	5.876	7.704	11.12	7.39	8.645
19:41:00	4.816	5.425	7.071	11.132	7.354	7.87
20:41:00	4.11	5.025	6.405	11.036	7.24	6.769
21:41:00	3.683	4.964	5.792	10.846	7.188	5.879
22:41:00	3.465	4.72	5.284	10.691	7.242	5.399
23:41:00	2.935	4.462	4.855	10.565	7.237	4.938
00:41:00	2.876	4.437	4.458	10.405	7.12	4.452
01:41:00	2.358	4.453	4.059	10.296	7.045	4.061
02:41:00	1.835	4.244	3.662	10.197	6.986	3.698
03:41:00	1.829	4.169	3.301	10.073	6.882	3.309
04:41:00	2.104	3.603	2.996	9.963	6.875	3.137
05:41:00	3.448	3.286	2.836	9.77	6.809	2.961
06:41:00	3.739	3.818	2.909	9.674	6.765	3.336
07:41:00	4.178	3.967	3.065	9.641	6.715	3.588
08:41:00	4.497	3.93	3.214	9.665	6.746	3.921
09:41:00	4.998	4.117	3.413	9.744	6.731	4.114
10:41:00	5.355	4.171	3.641	9.764	6.7	4.468
11:41:00	6.148	4.238	3.985	9.79	6.699	4.811
12:41:00	6.211	4.235	4.389	9.859	6.687	5.327
13:41:00	6.025	4.184	4.642	9.951	6.727	5.568
14:41:00	5.096	4.117	4.883	10.096	6.785	5.509
15:41:00	5.092	4.098	4.956	10.159	6.799	5.366
16:41:00	4.733	4.151	4.849	10.184	6.835	5.376
17:41:00	4.043	4.148	4.711	10.175	6.879	5.355
18:41:00	5.506	4.114	4.596	10.162	6.879	5.315
19:41:00	6.391	4.162	4.561	10.192	6.872	5.283
20:41:00	5.872	4.168	4.582	10.178	6.95	5.415
21:41:00	5.47	4.101	4.557	10.187	6.991	5.385
22:41:00	6.11	4.15	4.575	10.138	6.995	5.405
23:41:00	5.688	4.25	4.696	10.075	6.969	5.601
00:41:00	5.405	4.335	4.751	10.022	6.96	5.703
01:41:00	5.728	4.407	4.81	10.016	6.997	5.687
02:41:00	5.667	4.432	4.896	10.022	6.985	5.758
03:41:00	5.77	4.467	4.947	10.05	7.023	5.807
04:41:00	6.079	4.497	5.032	10.019	7.017	5.832
05:41:00	6.175	4.582	5.134	10.115	7.062	6
06:41:00	6.254	4.632	5.202	10.145	7.109	6.033
07:41:00	6.008	4.665	5.287	10.172	7.101	6.127
08:41:00	4.576	4.714	5.262	10.263	7.087	6.185
09:41:00	5.269	4.714	5.158	10.303	7.125	5.981
10:41:00	4.792	4.73	5.107	10.367	7.099	5.977
11:41:00	4.911	4.786	5.12	10.438	7.168	6.018
12:41:00	5.047	4.887	5.158	10.482	7.155	6.076
13:41:00	4.552	4.958	5.178	10.506	7.149	6.085
14:41:00	3.975	4.94	5.108	10.549	7.12	5.87
15:41:00	3.621	4.792	4.926	10.597	7.153	5.528
16:41:00	3.46	4.657	4.705	10.625	7.204	5.339
17:41:00	3.403	4.567	4.489	10.611	7.178	5.208
18:41:00	3.353	4.519	4.303	10.535	7.206	5.108
19:41:00	3.418	4.489	4.159	10.498	7.058	5.034
20:41:00	3.042	4.48	4.047	10.482	7.02	4.988
21:41:00	1.815	4.45	3.786	10.482	7.023	4.647
22:41:00	1.971	4.22	3.401	10.463	7.026	3.969
23:41:00	2.547	4.046	3.188	10.415	6.979	3.88
00:41:00	1.321	4.049	2.993	10.389	7.02	3.898
01:41:00	0.221	3.955	2.519	10.376	6.934	3.582
02:41:00	-0.437	3.86	1.988	10.355	6.907	2.833
03:41:00	-1.197	3.757	1.422	10.314	6.825	2.102
04:41:00	-1.515	3.679	0.866	10.198	6.769	1.483
05:41:00	-1.692	3.618	0.346	10.119	6.828	0.894
06:41:00	-1.604	3.548	-0.149	10.029	6.882	0.444
07:41:00	-1.689	3.47	-0.586	9.941	6.942	0.197
08:41:00	-2.046	3.375	-0.904	9.884	7.002	-0.227
09:41:00	-1.27	3.268	-0.983	9.838	7.004	-0.303
10:41:00	-0.24	3.188	-0.724	9.763	6.935	0.452
11:41:00	0.828	3.132	0.537	9.849	6.84	1.307
12:41:00	1.663	3.096	2.27	9.994	7.03	2.054
13:41:00	2.164	3.094	3.828	10.21	7.017	2.616
14:41:00	2.176	3.129	4.461	10.303	6.982	2.938
15:41:00	1.635	3.134	3.952	10.234	6.977	2.998
16:41:00	0.359	3.121	3.118	10.035	7.008	2.731
17:41:00	-0.249	3.121	2.35	9.897	7.027	2.119
18:41:00	-0.748	3.109	1.643	9.815	7.046	1.456
19:41:00	-1.513	3.079	0.958	9.731	7.043	0.869
20:41:00	-1.939	3.038	0.365	9.631	7.027	0.378
21:41:00	-1.82	2.996	-0.037	9.537	7.014	0.055
22:41:00	-1.474	2.963	-0.322	9.327	6.983	-0.166
23:41:00	-1.908	2.92	-0.55	9.201	7.004	-0.46
00:41:00	-2.897	2.862	-0.872	9.08	6.96	-0.858
01:41:00	-3.347	2.824	-1.31	9.006	6.958	-1.234
02:41:00	-3.493	2.75	-1.753	8.917	6.847	-1.549
03:41:00	-3.682	2.648	-2.118	8.834	6.834	-1.816
04:41:00	-4.08	2.541	-2.418	8.785	6.834	-1.852
05:41:00	-4.162	2.438	-2.717	8.697	6.674	-2.098
06:41:00	-4.641	2.326	-3.002	8.612	6.628	-1.936
07:41:00	-5.219	2.241	-3.315	8.554	6.662	-1.779
08:41:00	-4.907	2.184	-3.52	8.425	6.537	-1.838
09:41:00	-4.617	2.284	-3.5	8.351	6.512	-1.978
10:41:00	-2.18	2.256	-3.279	8.271	6.638	-1.645
11:41:00	-0.795	2.204	-2.711	8.433	6.568	-1.051
12:41:00	0.167	2.185	-1.921	8.727	6.599	-0.41
13:41:00	0.61	2.227	-1.346	9.092	6.666	0.086
14:41:00	-0.235	2.241	-0.801	9.161	6.705	0.315
15:41:00	-1.085	2.292	-0.642	9.043	6.721	0.197
16:41:00	-1.101	2.301	-0.724	8.897	6.712	-0.232
17:41:00	-0.721	2.302	-0.845	8.749	6.653	-0.279
18:41:00	-0.668	2.315	-0.942	8.639	6.724	-0.292
19:41:00	-0.575	2.336	-1.027	8.573	6.608	-0.316
20:41:00	-0.652	2.359	-1.082	8.545	6.313	-0.442
21:41:00	-0.649	2.373	-1.135	8.444	6.223	-0.42
22:41:00	-0.987	2.395	-1.21	8.333	6.347	-0.46
23:41:00	-1.187	2.382	-1.32	8.181	6.362	-0.822
00:41:00	-1.443	2.399	-1.45	8.095	6.225	-1.074
01:41:00	-1.826	2.381	-1.612	7.964	6.332	-1.282
02:41:00	-2.123	2.375	-1.78	7.928	6.315	-1.533
03:41:00	-2.497	2.369	-1.96	7.884	6.251	-1.836
04:41:00	-2.797	2.344	-2.149	7.648	6.321	-2.026
05:41:00	-3.33	2.31	-2.396	7.545	6.186	-2.281
06:41:00	-4.034	2.282	-2.671	7.484	6.206	-2.406
07:41:00	-4.102	2.245	-2.938	7.406	6.195	-2.608
08:41:00	-4.411	2.202	-3.159	7.358	6.176	-3.276
09:41:00	-4.179	2.144	-3.254	7.362	6.225	-3.585
10:41:00	-3.177	2.107	-3.047	7.521	6.239	-3.125
11:41:00	-2.343	2.059	-1.996	7.714	6.284	-2.449
12:41:00	-1.632	2.044	-0.634	8.927	6.306	-1.831
13:41:00	-2.157	2.048	0.483	9.728	6.331	-1.202
14:41:00	-2.82	2.037	0.528	9.528	6.309	-0.755
15:41:00	-3.316	2.047	-0.052	9.11	6.266	-0.468
16:41:00	-3.284	2.048	-0.591	8.751	6.25	-0.901
17:41:00	-3.07	2.022	-1.016	8.481	6.312	-1.596
18:41:00	-3.191	2.005	-1.411	8.265	6.346	-1.896
19:41:00	-3.503	1.983	-1.753	8.094	6.346	-1.929
20:41:00	-3.217	1.96	-2.05	7.912	6.285	-1.874
21:41:00	-3.062	1.929	-2.272	7.691	6.108	-1.926
22:41:00	-3.06	1.911	-2.434	7.542	6.188	-2.013
23:41:00	-3.201	1.887	-2.568	7.354	6.175	-2.159
00:41:00	-3.542	1.861	-2.716	7.185	6.197	-2.355
01:41:00	-3.348	1.827	-2.845	7.101	6.176	-2.403
02:41:00	-3.147	1.795	-2.975	6.954	6.12	-2.505
03:41:00	-3.316	1.771	-3.064	6.815	6.073	-2.917
04:41:00	-3.564	1.751	-3.181	6.599	6.014	-3.295
05:41:00	-3.936	1.719	-3.326	6.449	5.991	-3.542
06:41:00	-4.413	1.7	-3.515	6.169	5.895	-3.753
07:41:00	-4.605	1.666	-3.693	5.965	5.909	-3.951
08:41:00	-4.504	1.65	-3.878	5.849	5.931	-4.232
09:41:00	-3.939	1.598	-3.985	5.681	5.879	-4.338
10:41:00	-3.12	1.587	-3.929	6.198	5.889	-4.223
11:41:00	-2.556	1.535	-3.631	7.234	5.932	-4.029
12:41:00	-3.291	1.523	-2.682	8.399	5.972	-3.638
13:41:00	-2.78	1.498	-1.44	8.914	6.011	-3.067
14:41:00	-2.654	1.517	-0.829	8.612	6.009	-2.386
15:41:00	-4.324	1.562	-1.294	8.195	5.735	-2.034
16:41:00	-3.83	1.525	-1.746	7.87	5.694	-2.113
17:41:00	-3.888	1.514	-2.111	7.52	5.984	-2.658
18:41:00	-3.693	1.497	-2.485	7.238	6.039	-2.611
19:41:00	-3.628	1.475	-2.76	7.142	6.008	-2.682
20:41:00	-3.439	1.444	-2.977	6.875	5.99	-2.749
21:41:00	-3.5	1.422	-3.134	6.696	5.956	-2.917
22:41:00	-3.792	1.395	-3.281	6.53	5.403	-3.283
23:41:00	-3.998	1.388	-3.415	6.39	5.416	-3.905
00:41:00	-4.192	1.375	-3.545	6.231	5.465	-4.439
01:41:00	-4.43	1.366	-3.683	6.142	5.598	-4.722
02:41:00	-5.825	1.355	-3.834	6.028	5.864	-4.758
03:41:00	-5.318	1.325	-4.041	5.913	5.883	-4.77
04:41:00	-6.525	1.272	-4.382	5.789	5.473	-4.726
05:41:00	-5.297	1.221	-4.71	5.66	5.372	-4.679
06:41:00	-2.621	1.171	-4.648	5.63	5.511	-3.726
07:41:00	-1.707	0.96	-4.175	5.633	5.402	-2.99
08:41:00	-1.339	0.96	-3.727	5.586	5.128	-3.037
09:41:00	-0.559	0.852	-3.296	5.737	5.044	-2.721
10:41:00	0.08	0.814	-2.78	5.767	5.134	-2.088
11:41:00	0.264	0.795	-2.269	6.003	5.178	-1.511
12:41:00	0.441	0.867	-1.878	6.045	5.071	-1.117
13:41:00	1.548	1.016	-1.443	6.2	5.008	-0.917
14:41:00	1.327	1.122	-1.108	6.385	5.062	-0.54
15:41:00	-0.053	1.168	-0.914	6.546	5.119	-0.286
16:41:00	-0.362	1.23	-0.967	6.59	5.119	-0.244
17:41:00	0.121	1.174	-1.006	6.627	5.119	-0.342
18:41:00	0.315	1.147	-0.996	6.757	5.156	-0.236
19:41:00	0.356	1.18	-0.951	7.489	5.204	-0.112
20:41:00	-0.095	1.243	-0.917	7.175	5.323	-0.052
21:41:00	-0.753	1.321	-0.962	7.067	5.312	-0.001
22:41:00	-2.041	1.283	-1.185	6.985	5.327	-0.088
23:41:00	-2.699	1.385	-1.495	6.894	5.403	-0.255
00:41:00	-3.199	1.383	-1.823	6.721	5.342	-0.511
01:41:00	-3.69	1.294	-2.22	6.572	5.177	-0.901
02:41:00	-3.591	1.146	-2.578	6.43	5.01	-1.278
03:41:00	-2.9	0.913	-2.809	6.318	5.122	-1.689
04:41:00	-2.34	0.729	-2.917	6.207	5.138	-1.944
05:41:00	-1.557	0.702	-2.854	6.147	5.071	-1.901
06:41:00	-1.189	0.603	-2.697	6.148	4.965	-1.764
07:41:00	-0.686	0.614	-2.465	6.178	5.04	-1.458
08:41:00	0.115	0.638	-2.182	6.167	5.008	-1.043
09:41:00	1.182	0.641	-1.705	6.229	4.961	-0.668
10:41:00	2.58	0.705	-0.983	6.39	4.931	-0.254
11:41:00	2.943	0.795	-0.305	6.521	4.993	0.283
12:41:00	3.638	0.825	0.313	6.69	4.988	0.65
13:41:00	3.208	0.9	0.76	6.785	4.904	1.071
14:41:00	3.021	0.889	0.941	6.907	4.868	1.313
15:41:00	2.541	0.938	0.997	6.957	4.986	1.467
16:41:00	2.062	0.974	0.946	7.007	4.961	1.501
17:41:00	1.903	0.974	0.988	7.048	4.979	1.441
18:41:00	2.003	0.961	0.881	6.988	4.979	1.3
19:41:00	1.835	0.928	0.804	6.988	4.935	1.255
20:41:00	1.904	0.986	0.718	6.999	4.944	1.183
21:41:00	1.923	1.06	0.671	7.013	4.823	1.224
22:41:00	1.442	1.066	0.627	7.03	4.858	1.16
23:41:00	1.433	1.071	0.562	7.017	4.778	0.966
00:41:00	1.321	1.096	0.521	6.979	4.653	0.947
01:41:00	1.182	1.038	0.482	7.039	4.626	0.924
02:41:00	1.553	0.975	0.463	6.983	4.528	0.833
03:41:00	1.465	0.955	0.458	6.972	4.588	0.883
04:41:00	1.243	0.914	0.42	6.979	4.569	0.803
05:41:00	1.644	1	0.376	6.942	4.585	0.764
06:41:00	1.442	0.964	0.382	6.964	4.555	0.869
07:41:00	1.568	0.939	0.376	6.973	4.488	0.95
08:41:00	1.9	0.891	0.4	7.039	4.546	1.047
09:41:00	2.179	0.997	0.575	7.081	4.641	1.171
10:41:00	2.853	1.357	0.798	7.162	4.666	1.324
11:41:00	3.223	1.277	1.534	7.34	4.704	1.546
12:41:00	4.141	1.172	2.252	7.377	4.693	1.567
13:41:00	4.651	1.371	2.43	7.692	4.698	1.959
14:41:00	4.503	1.641	2.646	7.902	4.777	2.573
15:41:00	3.388	1.74	2.68	7.89	4.84	2.906
16:41:00	2.801	1.748	2.539	7.816	4.852	2.798
17:41:00	1.419	1.726	2.37	7.746	4.832	2.6
18:41:00	1.218	1.702	2.076	7.829	4.886	2.244
19:41:00	1.277	1.72	1.853	7.89	4.898	1.884
20:41:00	0.056	1.629	1.591	7.915	4.953	1.833
21:41:00	-0.338	1.554	1.25	7.877	4.974	1.652
22:41:00	-0.42	1.448	0.869	7.832	5.043	1.174
23:41:00	-0.972	1.47	0.603	7.742	5.067	0.877
00:41:00	-1.037	1.546	0.322	7.645	5.044	0.581
01:41:00	-1.15	1.484	0.118	7.552	5.093	0.561
02:41:00	-1.565	1.49	-0.114	7.45	4.949	0.502
03:41:00	-1.857	1.462	-0.342	7.465	4.979	0.346
04:41:00	-2.029	1.49	-0.542	7.438	4.819	0.196
05:41:00	-3.08	1.486	-0.867	7.396	4.716	0.125
06:41:00	-3.419	1.467	-1.291	7.394	4.777	-0.251
07:41:00	-3.57	1.481	-1.676	7.359	4.993	-0.646
08:41:00	-3.661	1.414	-1.911	7.32	4.919	-0.858
09:41:00	-3.42	1.349	-1.957	7.314	4.796	-1.014
10:41:00	-3.092	1.346	-1.717	7.378	4.92	-1.138
11:41:00	-3.089	1.336	-1.19	7.57	4.999	-1.119
12:41:00	-2.069	1.324	-0.646	8.299	5.156	-1.164
13:41:00	-2.556	1.308	-0.487	8.714	5.123	-0.946
14:41:00	-3.39	1.297	-0.577	8.455	4.929	-0.895
15:41:00	-4.264	1.307	-0.911	8.121	5.107	-1.012
16:41:00	-4.7	1.266	-1.526	7.829	4.932	-1.484
17:41:00	-4.591	1.246	-2.101	7.514	4.784	-1.926
18:41:00	-5.026	1.202	-2.515	7.318	4.835	-2.116
19:41:00	-5.876	1.102	-2.932	7.213	5.086	-2.479
20:41:00	-6.506	1.082	-3.355	7.131	5.232	-2.869
21:41:00	-7.146	1.038	-3.941	7.032	4.738	-3.249
22:41:00	-7.7	0.955	-4.499	6.876	4.928	-3.814
23:41:00	-8.186	0.888	-4.985	6.569	5.077	-4.211
00:41:00	-8.129	0.82	-5.442	6.44	4.84	-4.567
01:41:00	-7.837	0.743	-5.781	6.285	4.57	-4.776
02:41:00	-7.462	0.696	-5.862	6.347	4.695	-4.922
03:41:00	-8.012	0.608	-5.929	6.204	4.645	-4.898
04:41:00	-7.411	0.52	-6.001	6.049	4.519	-5.064
05:41:00	-7.384	0.461	-6.033	6.009	4.344	-5.255
06:41:00	-7.426	0.427	-6.091	5.974	3.924	-5.533
07:41:00	-7.696	0.389	-6.151	5.854	4.165	-5.4
08:41:00	-7.782	0.292	-6.221	5.835	4.022	-5.423
09:41:00	-7.808	0.243	-6.178	5.793	4.147	-5.498
10:41:00	-6.916	0.158	-5.819	5.972	4.267	-5.343
11:41:00	-6.466	0.069	-4.853	6.465	4.028	-5.064
12:41:00	-6.272	-0.041	-3.841	7.504	4.095	-4.895
13:41:00	-5.063	-0.069	-3.631	8.017	4.019	-4.669
14:41:00	-5.985	-0.058	-3.643	7.934	4.428	-4.307
15:41:00	-7.001	-0.085	-3.922	7.454	4.259	-4.305
16:41:00	-7.489	-0.134	-4.456	7.083	4.603	-4.542
17:41:00	-7.597	-0.225	-4.979	6.755	4.561	-4.862
18:41:00	-8.998	-0.319	-5.533	6.458	4.521	-4.983
19:41:00	-8.974	-0.481	-6.112	6.332	4.498	-5.419
20:41:00	-8.941	-0.577	-6.575	6.245	3.945	-5.722
21:41:00	-9.045	-0.615	-6.866	6.198	3.797	-5.842
22:41:00	-9.912	-0.689	-7.267	5.839	3.424	-6.157
23:41:00	-10.304	-0.877	-7.679	5.661	3.257	-6.715
00:41:00	-10.637	-1.053	-8.049	5.519	3.102	-7.153
01:41:00	-10.619	-1.19	-8.359	5.419	2.964	-7.458
02:41:00	-10.945	-1.077	-8.669	5.277	3.515	-8.055
03:41:00	-11.824	-0.953	-9.119	4.914	4.031	-8.452
04:41:00	-12.088	-0.737	-9.599	4.657	4.207	-8.68
05:41:00	-11.708	-0.61	-9.961	4.396	4.124	-9.045
06:41:00	-12.186	-0.636	-10.226	4.157	4.163	-9.54
07:41:00	-11.878	-0.808	-10.453	4.044	4.234	-9.77
08:41:00	-9.934	-0.887	-10.441	3.877	4.199	-9.899
09:41:00	-7.639	-0.832	-10.036	4.255	3.533	-9.492
10:41:00	-5.109	-0.662	-9.233	4.708	3.839	-8.881
11:41:00	-3.432	-0.524	-8.057	4.85	3.013	-7.885
12:41:00	-3.427	-0.396	-7.073	4.62	3.117	-6.97
13:41:00	-3.335	-0.305	-6.541	4.781	3.076	-6.286
14:41:00	-3.844	-0.265	-6.19	4.659	3.121	-5.842
15:41:00	-4.581	-0.307	-6.043	4.834	3.163	-5.682
16:41:00	-5.306	-0.366	-6.066	5.086	2.974	-5.742
17:41:00	-5.404	-0.566	-6.174	5.199	3.041	-5.872
18:41:00	-5.449	-0.626	-6.226	5.274	2.882	-5.766
19:41:00	-5.763	-0.747	-6.281	5.205	2.802	-5.888
20:41:00	-5.842	-0.911	-6.366	4.946	2.737	-5.997
21:41:00	-5.661	-0.787	-6.406	4.756	2.459	-6.045
22:41:00	-5.503	-0.598	-6.416	4.935	2.844	-5.796
23:41:00	-5.341	-0.538	-6.381	5.017	2.934	-5.517
00:41:00	-5.182	-0.505	-6.327	5.029	2.861	-5.332
01:41:00	-4.993	-0.477	-6.258	5.162	2.957	-5.271
02:41:00	-5.035	-0.453	-6.18	5.294	2.821	-5.202
03:41:00	-4.893	-0.422	-6.118	5.419	2.917	-5.064
04:41:00	-4.713	-0.39	-6.043	5.522	2.897	-4.877
05:41:00	-4.461	-0.35	-5.964	5.583	2.94	-4.684
06:41:00	-4.326	-0.311	-5.865	5.63	3.242	-4.452
07:41:00	-4.199	-0.275	-5.768	5.777	3.365	-4.314
08:41:00	-3.846	-0.24	-5.657	5.916	3.263	-4.143
09:41:00	-3.03	-0.209	-5.451	5.872	3.427	-3.946
10:41:00	-2.193	-0.181	-5.089	6	3.641	-3.78
11:41:00	-0.673	-0.138	-4.488	6.237	3.683	-3.51
12:41:00	-1.218	-0.088	-3.966	6.468	3.445	-3.147
13:41:00	-1.025	-0.05	-3.52	6.568	3.703	-2.84
14:41:00	-2.203	-0.01	-3.233	6.725	3.523	-2.558
15:41:00	-3.159	0.013	-3.244	6.669	3.509	-2.271
16:41:00	-3.575	0.05	-3.463	6.675	3.763	-2.17
17:41:00	-3.883	0.067	-3.658	6.829	3.667	-2.072
18:41:00	-3.313	0.075	-3.776	6.826	3.592	-1.998
19:41:00	-3.127	0.08	-3.827	6.797	3.45	-2.001
20:41:00	-3.197	0.09	-3.851	6.812	3.573	-1.847
21:41:00	-2.812	0.104	-3.861	6.79	3.474	-1.728
22:41:00	-2.322	0.105	-3.827	6.801	3.52	-1.725
23:41:00	-2.023	0.115	-3.759	6.853	3.536	-1.637
00:41:00	-1.824	0.126	-3.663	6.86	3.624	-1.497
01:41:00	-1.541	0.137	-3.521	6.923	3.748	-1.336
02:41:00	-1.172	0.147	-3.404	6.907	3.651	-1.171
03:41:00	-1.126	0.159	-3.248	6.912	3.724	-1.079
04:41:00	-1.025	0.174	-3.137	6.944	3.665	-1
05:41:00	-0.945	0.183	-3.022	6.963	3.825	-0.858
06:41:00	-0.992	0.196	-2.92	6.947	4.011	-0.798
07:41:00	-0.995	0.207	-2.804	6.955	3.892	-0.721
08:41:00	-0.631	0.22	-2.658	7.007	4.065	-0.614
09:41:00	-0.179	0.229	-2.497	7.017	4.165	-0.463
10:41:00	0.699	0.235	-2.202	7.062	4.207	-0.342
11:41:00	1.219	0.251	-1.833	7.112	4.202	-0.208
12:41:00	1.461	0.265	-1.531	7.084	4.3	-0.107
13:41:00	1.923	0.28	-1.231	7.092	4.272	-0.006
14:41:00	1.672	0.291	-0.969	7.112	4.223	0.151
15:41:00	1.21	0.307	-0.845	7.137	4.378	0.239
16:41:00	0.452	0.319	-0.879	7.106	4.363	0.318
17:41:00	0.234	0.332	-0.983	7.105	4.381	0.311
18:41:00	0.161	0.341	-1.085	7.098	4.309	0.3
19:41:00	0.123	0.354	-1.174	7.079	4.317	0.321
20:41:00	0.158	0.367	-1.242	7.118	4.386	0.37
21:41:00	0.148	0.379	-1.312	7.081	4.359	0.288
22:41:00	-0.069	0.389	-1.37	7.038	4.363	0.321
23:41:00	-0.095	0.4	-1.42	7.023	4.492	0.289
00:41:00	-0.372	0.409	-1.469	7.016	4.275	0.286
01:41:00	-0.37	0.419	-1.531	7.017	4.234	0.315
02:41:00	-0.327	0.43	-1.576	7.017	4.275	0.208
03:41:00	-0.354	0.439	-1.629	7.026	4.311	0.137
04:41:00	-0.561	0.447	-1.671	6.999	4.109	0.129
05:41:00	-0.626	0.457	-1.728	6.785	3.99	0.226
06:41:00	-0.622	0.469	-1.777	6.774	3.997	0.185
07:41:00	-0.739	0.477	-1.818	6.84	4.038	0.159
08:41:00	-0.474	0.483	-1.841	6.86	4.086	0.047
09:41:00	0.134	0.496	-1.784	6.813	4.231	0.004
10:41:00	0.853	0.512	-1.57	6.784	4.223	0.009
11:41:00	1.013	0.526	-1.331	6.559	4.071	0.018
12:41:00	1.456	0.54	-1.05	6.528	4.017	-0.238
13:41:00	1.061	0.55	-0.366	6.882	3.904	-0.337
14:41:00	0.289	0.561	-0.353	7.159	3.957	-0.509
15:41:00	-1.425	0.572	-0.882	7.01	3.945	-0.967
16:41:00	-3.476	0.578	-1.614	6.986	4.217	-1.266
17:41:00	-5.334	0.564	-2.55	6.982	4.398	-1.767
18:41:00	-6.42	0.55	-3.569	6.784	4.423	-2.49
19:41:00	-7.099	0.521	-4.531	6.568	4.405	-3.176
20:41:00	-8.121	0.487	-5.404	6.301	4.372	-4.07
21:41:00	-8.866	0.453	-6.167	6.082	4.22	-4.986
22:41:00	-9.353	0.408	-6.911	5.783	4.098	-6.056
23:41:00	-9.389	0.367	-7.504	5.516	3.984	-6.556
00:41:00	-10.215	0.307	-8.016	5.329	3.892	-7.063
01:41:00	-10.6	0.232	-8.547	5.184	4.135	-7.429
02:41:00	-10.8	0.14	-9.021	5.014	4.109	-7.948
03:41:00	-11.7	0.021	-9.492	4.828	4.086	-8.298
04:41:00	-12.237	-0.096	-10.017	4.647	4.103	-8.748
05:41:00	-12.808	-0.219	-10.572	4.363	4.047	-9.239
06:41:00	-13	-0.329	-11.075	4.216	3.963	-9.588
07:41:00	-12.948	-0.46	-11.531	4.056	3.72	-9.943
08:41:00	-11.093	-0.532	-11.791	4.159	3.889	-10.351
09:41:00	-9.377	-0.594	-11.437	4.621	3.893	-10.046
10:41:00	-6.792	-0.495	-10.771	4.941	3.653	-9.549
11:41:00	-7.012	-0.445	-9.484	5.549	3.707	-8.763
12:41:00	-6.251	-0.378	-7.625	6.857	3.827	-8.114
13:41:00	-3.543	-0.327	-5.847	7.6	3.164	-7.271
14:41:00	-2.834	-0.233	-5.056	7.316	3.418	-6.382
15:41:00	-3.139	-0.15	-4.988	6.888	3.573	-5.556
16:41:00	-3.142	-0.099	-5.011	6.469	3.421	-4.966
17:41:00	-2.721	-0.076	-4.934	6.513	3.239	-4.425
18:41:00	-1.79	-0.058	-4.674	6.186	3.079	-3.763
19:41:00	-1.022	-0.02	-4.155	6.344	3.255	-3.279
20:41:00	-0.111	0.029	-3.562	6.357	3.603	-2.834
21:41:00	0.543	0.085	-2.867	6.684	3.707	-2.014
22:41:00	0.427	0.126	-2.284	6.87	3.754	-1.048
23:41:00	1.219	0.161	-1.792	7.042	3.791	-0.445
00:41:00	1.495	0.186	-1.307	6.992	3.884	0.056
01:41:00	1.997	0.212	-0.922	7.219	3.871	0.37
02:41:00	2.419	0.234	-0.545	7.273	3.951	0.535
03:41:00	2.522	0.259	-0.197	7.343	4.035	0.872
04:41:00	2.585	0.275	0.117	7.354	4.073	1.119
05:41:00	1.945	0.294	0.403	7.469	4.183	1.286
06:41:00	1.308	0.313	0.488	7.495	4.189	1.157
07:41:00	1.465	0.338	0.452	7.33	4.142	1.166
08:41:00	2.547	0.367	0.455	7.485	4.199	1.233
09:41:00	3.717	0.39	0.753	7.558	4.229	1.425
10:41:00	3.918	0.412	1.257	7.371	4.263	1.633
11:41:00	6.012	0.438	2.159	7.627	4.261	1.943
12:41:00	5.947	0.455	3.234	7.975	4.297	2.224
13:41:00	4.534	0.474	4.088	8.145	4.336	2.482
14:41:00	4.865	0.493	3.886	8.239	4.365	2.533
15:41:00	4.375	0.507	3.533	8.153	4.407	2.574
16:41:00	3.741	0.524	3.105	8.133	4.402	2.47
17:41:00	3.524	0.537	2.738	8.092	4.429	2.375
18:41:00	3.423	0.542	2.491	8.043	4.417	2.324
19:41:00	3.31	0.55	2.341	8.012	4.36	2.31
20:41:00	3.342	0.564	2.21	7.98	4.401	2.329
21:41:00	3.246	0.57	2.077	7.961	4.395	2.33
22:41:00	3.053	0.586	1.891	7.94	4.38	2.293
23:41:00	2.833	0.611	1.757	7.868	4.474	2.287
00:41:00	2.692	0.608	1.618	7.928	4.447	2.227
01:41:00	2.395	0.621	1.453	7.954	4.441	2.13
02:41:00	2.482	0.641	1.336	7.889	4.342	2.098
03:41:00	2.642	0.668	1.388	7.89	4.348	2.178
04:41:00	2.648	0.682	1.38	7.934	4.312	2.259
05:41:00	2.735	0.693	1.439	7.796	4.39	2.429
06:41:00	3.555	0.701	1.546	7.822	4.47	2.484
07:41:00	3.931	0.757	1.891	7.676	4.527	2.645
08:41:00	4.309	0.789	2.148	7.705	4.521	2.926
09:41:00	4.455	0.826	2.302	7.723	4.537	3.025
10:41:00	4.757	0.853	2.438	7.752	4.528	3.102
11:41:00	5.689	0.875	2.738	7.809	4.53	3.199
12:41:00	5.571	0.886	3.059	7.905	4.569	3.468
13:41:00	4.618	0.889	3.153	7.979	4.542	3.586
14:41:00	3.595	0.906	3.045	8.071	4.555	3.473
15:41:00	3.169	0.925	2.806	8.114	4.522	3.074
16:41:00	2.692	0.957	2.524	8.102	4.515	2.694
17:41:00	1.942	0.996	2.276	8.102	4.527	2.502
18:41:00	1.215	0.991	2.013	8.076	4.494	2.281
19:41:00	1.621	0.968	1.736	8.056	4.492	1.979
20:41:00	1.779	0.988	1.576	8.033	4.527	1.938
21:41:00	1.402	0.996	1.45	8.039	4.575	1.965
22:41:00	1.115	1.032	1.296	8.04	4.549	1.88
23:41:00	0.95	1.049	1.124	8.044	4.51	1.722
00:41:00	0.033	1.066	0.927	7.998	4.551	1.495
01:41:00	-1.15	1.101	0.521	7.918	4.446	1.143
02:41:00	-1.502	1.112	-0.02	7.823	4.488	0.644
03:41:00	-2.175	1.113	-0.519	7.714	4.416	0.15
04:41:00	-1.669	1.104	-0.94	7.523	4.29	-0.314
05:41:00	-0.847	1.102	-1.05	7.362	4.162	-0.562
06:41:00	0.123	1.122	-1.001	7.259	4.147	-0.409
07:41:00	0.055	1.09	-0.875	7.245	4.18	-0.176
08:41:00	0.933	1.072	-0.748	7.394	4.13	-0.063
09:41:00	1.596	1.036	-0.492	7.516	4.168	0.275
10:41:00	2.39	1.083	-0.099	7.538	4.187	0.784
11:41:00	3.01	1.151	0.376	7.672	4.241	1.149
12:41:00	2.242	1.06	0.903	7.851	4.32	1.635
13:41:00	2.111	1.035	1.199	7.889	4.354	2.076
14:41:00	1.955	1.022	1.612	7.918	4.354	2.247
15:41:00	1.65	1.071	1.691	7.963	4.39	2.329
16:41:00	0.947	1.077	1.507	7.945	4.425	2.236
17:41:00	0.148	1.074	1.285	7.969	4.447	2.11
18:41:00	0.614	1.107	0.933	7.948	4.444	1.607
19:41:00	1.054	1.16	0.731	7.903	4.431	1.277
20:41:00	0.924	1.197	0.589	7.835	4.426	1.246
21:41:00	0.627	1.216	0.395	7.762	4.449	1.085
22:41:00	0.031	1.215	0.21	7.679	4.377	0.963
23:41:00	-0.784	1.169	-0.096	7.615	4.323	0.636
00:41:00	0.253	1.146	-0.319	7.561	4.293	0.22
01:41:00	-0.662	1.124	-0.492	7.533	4.25	0.239
02:41:00	0.471	1.105	-0.574	7.473	4.211	0.088
03:41:00	0.52	1.122	-0.546	7.421	4.229	0.356
04:41:00	0.224	1.112	-0.537	7.46	4.241	0.521
05:41:00	0.237	1.101	-0.54	7.542	4.27	0.463
06:41:00	0.061	1.127	-0.561	7.54	4.255	0.455
07:41:00	-0.224	1.085	-0.622	7.548	4.253	0.36
08:41:00	-0.529	1.058	-0.752	7.546	4.287	0.218
09:41:00	0.197	1.043	-0.67	7.565	4.266	0.132
10:41:00	0.524	1.071	-0.179	7.597	4.232	0.425
11:41:00	1.74	1.063	1.31	8.691	4.205	0.869
12:41:00	4.561	1.113	3.038	9.464	4.21	1.344
13:41:00	3.542	1.154	3.166	10.152	4.101	2.028
14:41:00	2.6	1.157	2.876	10.083	4.19	2.207
15:41:00	1.38	1.133	2.461	9.563	4.25	2.225
16:41:00	-0.295	1.144	1.829	9.165	4.309	1.681
17:41:00	-1.73	1.147	1.071	8.83	4.368	1.035
18:41:00	-1.671	1.076	0.265	8.552	4.326	0.512
19:41:00	-1.456	0.991	-0.241	8.345	4.249	0.125
20:41:00	-1.668	0.972	-0.61	8.149	4.338	-0.182
21:41:00	-2.065	0.925	-0.935	7.969	4.193	-0.273
22:41:00	-2.281	0.831	-1.291	7.842	4.136	-0.598
23:41:00	-2.99	0.842	-1.664	7.746	4.205	-1.137
00:41:00	-3.399	0.792	-2.021	7.631	4.189	-1.572
01:41:00	-3.712	0.732	-2.309	7.545	4.114	-1.842
02:41:00	-3.286	0.693	-2.575	7.516	4.095	-1.911
03:41:00	-2.177	0.713	-2.586	7.396	4.091	-1.795
04:41:00	-1.936	0.705	-2.497	7.332	4.153	-1.513
05:41:00	-2.049	0.727	-2.383	7.295	4.156	-1.318
06:41:00	-2.073	0.72	-2.263	7.295	4.059	-1.177
07:41:00	-1.7	0.702	-2.151	7.231	4.241	-0.982
08:41:00	-2.154	0.691	-2.064	7.2	4.213	-0.676
09:41:00	-0.548	0.687	-1.824	7.25	4.329	-0.452
10:41:00	-0.182	0.693	-1.404	7.336	4.216	-0.023
11:41:00	0.613	0.698	-0.916	7.472	4.261	0.335
12:41:00	0.779	0.701	-0.37	7.554	4.369	0.573
13:41:00	0.17	0.71	0.117	7.622	4.386	0.732
14:41:00	0.044	0.721	0.278	7.659	4.515	0.913
15:41:00	-0.463	0.727	0.21	7.683	4.572	0.982
16:41:00	-1.088	0.723	-0.012	7.673	4.422	0.798
17:41:00	-1.736	0.735	-0.366	7.587	4.377	0.554
18:41:00	-2.322	0.715	-0.739	7.524	4.582	0.283
19:41:00	-2.568	0.682	-1.101	7.472	4.605	-0.114
20:41:00	-3.211	0.672	-1.391	7.412	4.617	-0.492
21:41:00	-5.442	0.647	-1.867	7.348	4.563	-0.728
22:41:00	-5.656	0.589	-2.573	7.307	4.483	-1.079
23:41:00	-5.872	0.564	-3.157	7.216	4.183	-1.679
00:41:00	-6.093	0.472	-3.602	7.146	4.336	-2.039
01:41:00	-5.287	0.382	-3.939	7.051	4.207	-2.287
02:41:00	-4.44	0.335	-3.949	6.976	4.473	-2.485
03:41:00	-4.492	0.318	-3.842	6.934	4.567	-2.322
04:41:00	-4.758	0.294	-3.856	6.892	4.588	-2.258
05:41:00	-5.442	0.256	-3.966	6.885	4.614	-2.282
06:41:00	-5.545	0.186	-4.228	6.822	4.512	-2.427
07:41:00	-4.609	0.118	-4.427	6.636	4.609	-2.802
08:41:00	-3.944	0.044	-4.382	6.618	4.369	-2.987
09:41:00	-2.604	-0.004	-4.08	6.672	4.329	-2.737
10:41:00	-1.388	0.006	-3.432	6.706	4.497	-2.24
11:41:00	-0.679	0.061	-2.679	6.713	4.639	-1.828
12:41:00	-0.474	0.123	-1.926	6.859	4.677	-1.268
13:41:00	-0.606	0.17	-0.798	6.931	4.648	-0.853
14:41:00	0.055	0.213	-0.235	7.02	4.672	-0.527
15:41:00	-0.813	0.243	-0.2	7.049	4.728	-0.434
16:41:00	-1.061	0.264	-0.493	7.064	4.744	-0.537
17:41:00	-1.027	0.281	-0.761	7.014	4.725	-0.766
18:41:00	-1.121	0.288	-1.032	7.013	4.722	-0.937
19:41:00	-1.464	0.283	-1.286	7.01	4.705	-1.137
20:41:00	-1.779	0.269	-1.498	7.038	4.711	-1.106
21:41:00	-2.365	0.259	-1.671	7.035	4.738	-1.105
22:41:00	-2.721	0.234	-1.847	7.029	4.739	-1.109
23:41:00	-2.877	0.21	-2.028	7.048	4.784	-1.147
00:41:00	-2.952	0.185	-2.226	7.128	4.784	-1.274
01:41:00	-3.303	0.153	-2.388	7.07	4.751	-1.443
02:41:00	-3.98	0.129	-2.639	7.029	4.69	-1.454
03:41:00	-4.146	0.077	-2.854	7.013	4.756	-1.585
04:41:00	-4.796	0.02	-3.042	6.995	4.79	-1.743
05:41:00	-5.377	-0.023	-3.295	6.998	4.783	-1.882
06:41:00	-6.205	-0.095	-3.619	6.995	4.775	-2.133
07:41:00	-6.374	-0.146	-3.958	6.913	4.799	-2.398
08:41:00	-6.206	-0.227	-4.295	6.86	4.792	-2.79
09:41:00	-5.862	-0.273	-4.341	6.809	4.775	-2.99
10:41:00	-4.851	-0.354	-3.959	6.675	4.745	-2.888
11:41:00	-4.247	-0.458	-2.867	7.643	4.438	-2.249
12:41:00	-3.705	-0.457	-1.572	8.843	4.608	-1.903
13:41:00	-3.326	-0.359	-0.308	9.577	4.781	-1.627
14:41:00	-3.567	-0.133	0.319	9.677	4.751	-1.287
15:41:00	-3.934	-0.061	0.007	9.058	4.659	-1.407
16:41:00	-4.846	-0.176	-0.983	8.343	4.683	-1.751
17:41:00	-5.686	-0.399	-1.964	7.794	4.623	-2.34
18:41:00	-6.473	-0.671	-2.983	7.535	4.702	-2.945
19:41:00	-7.129	-0.89	-3.871	7.174	4.695	-3.441
20:41:00	-7.712	-1.069	-4.707	6.882	4.666	-3.917
21:41:00	-8.493	-1.261	-5.475	6.622	4.635	-4.531
22:41:00	-8.832	-1.433	-6.148	6.446	4.615	-4.957
23:41:00	-9.127	-1.585	-6.722	6.228	4.567	-5.341
00:41:00	-9.427	-1.722	-7.202	6.025	4.5	-5.826
01:41:00	-9.501	-1.815	-7.689	5.922	4.417	-6.279
02:41:00	-9.749	-1.903	-8.183	5.774	4.444	-6.843
03:41:00	-10.269	-1.991	-8.624	5.651	4.42	-7.295
04:41:00	-10.404	-2.11	-8.949	5.477	4.389	-7.636
05:41:00	-10.818	-2.184	-9.237	5.364	4.35	-7.723
06:41:00	-10.285	-2.24	-9.53	5.163	4.061	-7.517
07:41:00	-9.555	-2.192	-9.53	4.811	3.659	-7.296
08:41:00	-9.051	-1.957	-9.414	4.94	3.919	-7.575
09:41:00	-7.659	-1.816	-9.121	5.059	4.031	-7.707
10:41:00	-6.358	-1.664	-8.585	5.01	4.089	-7.489
11:41:00	-5.358	-1.428	-7.648	5.473	4.13	-6.943
12:41:00	-5.099	-1.19	-5.909	6.611	4.181	-6.249
13:41:00	-5.856	-1.001	-4.237	7.501	4.186	-5.594
14:41:00	-6.379	-0.692	-3.525	7.874	4.144	-4.777
15:41:00	-6.87	-0.777	-3.607	7.387	4.284	-4.368
16:41:00	-8.123	-0.937	-4.374	6.958	4.157	-4.469
17:41:00	-9.448	-1.216	-5.252	6.671	4.223	-5.028
18:41:00	-8.497	-1.563	-6.049	6.356	4.223	-5.449
19:41:00	-9.903	-1.642	-6.656	5.996	4.214	-6.052
20:41:00	-8.983	-1.682	-7.168	5.781	4.214	-6.532
21:41:00	-9.551	-1.756	-7.533	5.7	4.19	-6.925
22:41:00	-9.33	-1.779	-7.891	5.644	4.165	-7.206
23:41:00	-9.233	-1.849	-8.201	5.3	4.156	-7.628
00:41:00	-10.236	-1.839	-8.506	5.184	4.115	-7.975
01:41:00	-10.232	-1.87	-8.753	5.149	4.097	-8.288
02:41:00	-9.676	-1.924	-8.906	4.973	4.041	-8.622
03:41:00	-9.074	-1.908	-8.932	4.91	4.011	-8.81
04:41:00	-8.748	-1.834	-8.891	4.823	3.993	-9.178
05:41:00	-9.002	-1.771	-8.879	4.81	3.925	-8.964
06:41:00	-9.841	-1.757	-9.042	4.707	3.901	-8.763
07:41:00	-9.311	-1.885	-9.284	4.644	3.733	-8.96
08:41:00	-8.817	-1.95	-9.28	4.528	3.785	-8.926
09:41:00	-6.219	-1.883	-8.906	4.461	3.822	-8.467
10:41:00	-4.119	-1.692	-8.044	4.89	3.806	-7.705
11:41:00	-3.653	-1.359	-6.943	5.838	3.866	-6.579
12:41:00	-2.309	-1.059	-5.849	7.147	3.851	-5.509
13:41:00	-2.714	-0.806	-4.762	7.298	3.89	-4.56
14:41:00	-2.754	-0.626	-3.447	7.308	3.996	-3.764
15:41:00	-3.812	-0.534	-2.918	7.045	4.065	-3.538
16:41:00	-3.781	-0.61	-3.179	6.79	4.094	-3.441
17:41:00	-4.314	-0.721	-3.567	6.624	3.999	-3.619
18:41:00	-4.365	-0.858	-3.897	6.446	4.041	-3.966
19:41:00	-4.106	-0.987	-4.257	6.281	4.01	-4.273
20:41:00	-5.512	-1.087	-4.609	6.033	4.034	-4.708
21:41:00	-5.937	-1.219	-5.061	5.926	4.05	-5.106
22:41:00	-6.174	-1.396	-5.535	5.783	4.053	-5.437
23:41:00	-6.606	-1.529	-5.951	5.642	4.043	-5.795
00:41:00	-7.039	-1.633	-6.402	5.492	4.035	-6.022
01:41:00	-6.636	-1.749	-6.776	5.467	4.019	-6.24
02:41:00	-5.412	-1.839	-6.88	5.461	4.005	-6.513
03:41:00	-6.749	-1.715	-6.929	5.378	3.963	-6.746
04:41:00	-6.731	-1.717	-7.128	5.226	3.964	-6.904
05:41:00	-6.942	-1.813	-7.213	5.023	3.943	-7.213
06:41:00	-7.858	-1.757	-7.449	5.186	3.925	-7.391
07:41:00	-8.264	-1.86	-7.777	4.934	3.914	-7.528
08:41:00	-7.551	-1.97	-8.029	4.708	3.878	-7.658
09:41:00	-6.019	-2.001	-7.904	4.965	3.892	-7.378
10:41:00	-4.092	-1.895	-7.151	5.26	3.904	-6.283
11:41:00	-1.185	-1.601	-5.085	6.036	3.928	-5.115
12:41:00	-0.037	-1.182	-2.872	7.052	3.984	-3.925
13:41:00	-0.409	-0.814	-1.454	7.94	4.025	-3.05
14:41:00	-0.874	-0.497	-0.15	8.291	4.079	-2.272
15:41:00	-1.326	-0.374	0.161	7.86	4.104	-1.774
16:41:00	-2.477	-0.385	-0.532	7.603	4.007	-1.766
17:41:00	-3.373	-0.55	-1.516	7.324	4.019	-2.016
18:41:00	-4.021	-0.806	-2.36	7.06	4.083	-2.406
19:41:00	-4.367	-1.085	-3.135	6.859	4.071	-2.77
20:41:00	-4.605	-1.307	-3.856	6.716	4.071	-3.075
21:41:00	-4.85	-1.489	-4.466	6.568	4.035	-3.363
22:41:00	-5.129	-1.616	-4.99	6.368	4.07	-3.727
23:41:00	-5.701	-1.712	-5.47	6.17	4.062	-4.181
00:41:00	-6.556	-1.784	-5.904	5.943	4.074	-4.624
01:41:00	-6.814	-1.883	-6.297	5.858	4.068	-4.993
02:41:00	-7.037	-1.97	-6.704	5.727	4.028	-5.453
03:41:00	-7.625	-2.044	-7.072	5.555	3.999	-5.84
04:41:00	-8.194	-2.105	-7.353	5.406	3.994	-6.128
05:41:00	-8.588	-2.138	-7.617	5.556	3.973	-6.432
06:41:00	-8.847	-2.182	-7.889	5.202	3.967	-6.767
07:41:00	-9.521	-2.19	-8.147	5.373	3.949	-7.052
08:41:00	-9.204	-2.193	-8.344	4.935	3.933	-7.24
09:41:00	-7.548	-2.19	-8.221	5.08	3.958	-7.039
10:41:00	-6.85	-1.939	-7.548	5.263	3.949	-6.035
11:41:00	-5.135	-1.64	-6.081	6.319	3.967	-4.957
12:41:00	-3.3	-1.391	-4.118	7.295	4.022	-4.026
13:41:00	-1.506	-1.114	-1.929	8.146	4.089	-3.037
14:41:00	-1.082	-0.694	-0.41	8.531	4.132	-2.011
15:41:00	-0.962	-0.492	0.096	8.004	4.154	-1.388
16:41:00	-1.998	-0.497	-0.474	7.51	3.901	-1.156
17:41:00	-2.955	-0.665	-1.467	7.144	3.83	-1.31
18:41:00	-3.469	-0.945	-2.315	6.923	4.023	-1.733
19:41:00	-4.283	-1.211	-3.094	6.945	4.052	-2.22
20:41:00	-4.933	-1.44	-3.88	6.594	4.062	-2.817
21:41:00	-4.432	-1.629	-4.542	6.41	4.04	-3.234
22:41:00	-5.203	-1.762	-5.109	6.138	4.044	-3.702
23:41:00	-5.906	-1.854	-5.659	5.96	4.065	-3.983
00:41:00	-5.517	-1.949	-6.143	5.781	4.064	-4.191
01:41:00	-5.67	-2.026	-6.409	5.701	4.046	-4.495
02:41:00	-6.127	-2.042	-6.638	5.557	4.047	-5.028
03:41:00	-7.16	-2.083	-6.947	5.422	4.032	-5.467
04:41:00	-7.477	-2.119	-7.345	5.232	4.011	-5.971
05:41:00	-8.184	-2.193	-7.79	5.073	4.026	-6.463
06:41:00	-8.742	-2.279	-8.236	4.89	4.003	-6.875
07:41:00	-8.825	-2.352	-8.648	4.777	3.999	-7.273
08:41:00	-8.279	-2.429	-8.902	4.934	3.976	-7.61
09:41:00	-6.729	-2.427	-8.753	4.802	3.969	-7.451
10:41:00	-4.824	-2.218	-7.988	5.166	3.966	-6.397
11:41:00	-3.342	-1.834	-6.169	6.054	3.946	-5.153
12:41:00	-2.299	-1.461	-4.169	6.768	3.213	-4.073
13:41:00	-1.928	-1.109	-2.595	7.33	3.441	-3.258
14:41:00	-0.781	-0.75	-2.072	7.28	3.435	-2.785
15:41:00	-1.244	-0.601	-2.202	7.064	3.766	-2.371
16:41:00	-2.147	-0.61	-2.578	6.865	3.763	-2.36
17:41:00	-2.523	-0.708	-2.968	6.781	3.692	-2.5
18:41:00	-2.706	-0.801	-3.228	6.584	3.641	-2.629
19:41:00	-2.749	-0.866	-3.436	6.653	3.33	-2.726
20:41:00	-2.82	-0.893	-3.597	6.829	3.369	-2.759
21:41:00	-2.917	-0.921	-3.729	6.73	3.342	-2.787
22:41:00	-3.064	-0.933	-3.836	6.613	3.263	-2.79
23:41:00	-3.628	-0.942	-3.914	6.581	3.344	-2.734
00:41:00	-3.81	-0.958	-4	6.538	3.281	-2.745
01:41:00	-4.348	-0.971	-4.085	6.536	3.35	-2.764
02:41:00	-4.791	-0.979	-4.201	6.555	3.112	-2.755
03:41:00	-4.72	-1.03	-4.343	6.578	3.028	-2.8
04:41:00	-5.798	-1.056	-4.476	6.528	2.893	-2.89
05:41:00	-5.87	-1.079	-4.674	6.496	2.914	-3.139
06:41:00	-6.379	-1.129	-4.895	6.477	3.341	-3.326
07:41:00	-6.572	-1.197	-5.122	6.519	3.614	-3.569
08:41:00	-6.221	-1.239	-5.296	6.574	3.551	-3.814
09:41:00	-5.638	-1.302	-5.332	6.456	3.661	-3.939
10:41:00	-3.34	-1.263	-4.929	6.466	3.249	-3.949
11:41:00	-1.686	-1.037	-4.155	6.713	3.31	-3.525
12:41:00	-1.736	-0.801	-3.591	6.659	3.362	-2.918
13:41:00	-2.284	-0.711	-3.3	6.853	3.632	-2.596
14:41:00	-3.075	-0.681	-3.196	6.917	3.698	-2.656
15:41:00	-2.517	-0.723	-3.189	7.016	3.763	-2.799
16:41:00	-3.682	-0.765	-3.305	6.925	3.78	-2.769
17:41:00	-3.837	-0.821	-3.483	6.819	3.573	-2.699
18:41:00	-3.628	-0.885	-3.653	6.763	3.633	-2.669
19:41:00	-3.419	-0.927	-3.771	6.744	3.626	-2.719
20:41:00	-3.132	-0.951	-3.841	6.857	3.598	-2.76
21:41:00	-3.06	-0.967	-3.875	6.86	3.482	-2.767
22:41:00	-2.832	-0.971	-3.864	6.832	3.453	-2.686
23:41:00	-2.691	-0.935	-3.841	6.868	3.351	-2.6
00:41:00	-2.834	-0.924	-3.805	6.848	3.432	-2.54
01:41:00	-2.482	-0.9	-3.756	6.875	3.459	-2.47
02:41:00	-2.325	-0.875	-3.712	6.835	3.395	-2.408
03:41:00	-2.218	-0.855	-3.668	6.84	3.366	-2.409
04:41:00	-2.126	-0.845	-3.624	6.825	3.477	-2.315
05:41:00	-2.047	-0.837	-3.589	6.917	3.503	-2.3
06:41:00	-1.924	-0.827	-3.553	6.857	3.536	-2.297
07:41:00	-2.028	-0.813	-3.503	6.888	3.627	-2.231
08:41:00	-1.754	-0.8	-3.432	6.92	3.641	-2.138
09:41:00	-1.197	-0.781	-3.234	6.932	3.717	-1.964
10:41:00	-0.46	-0.697	-2.85	6.873	3.748	-1.63
11:41:00	0.286	-0.59	-2.332	6.909	3.798	-1.268
12:41:00	0.327	-0.471	-1.782	6.945	3.741	-0.755
13:41:00	1.375	-0.388	-1.325	6.97	3.84	-0.402
14:41:00	1.577	-0.326	-0.921	7.011	3.88	-0.125
15:41:00	1.09	-0.283	-0.694	7.099	3.809	0.137
16:41:00	-0.353	-0.263	-0.683	7.139	3.836	0.227
17:41:00	-0.244	-0.286	-0.837	7.223	3.883	0.199
18:41:00	-0.216	-0.337	-1.016	7.174	3.918	0.002
19:41:00	-0.112	-0.383	-1.189	7.12	3.845	-0.122
20:41:00	-0.211	-0.418	-1.336	7.09	3.878	-0.185
21:41:00	-0.212	-0.445	-1.459	7.111	3.856	-0.235
22:41:00	-0.391	-0.463	-1.552	7.108	3.883	-0.267
23:41:00	-0.286	-0.473	-1.638	7.099	3.991	-0.299
00:41:00	-0.278	-0.489	-1.713	7.092	4.029	-0.313
01:41:00	-0.505	-0.5	-1.777	7.134	4.055	-0.366
02:41:00	-0.273	-0.505	-1.826	7.162	4.091	-0.404
03:41:00	-0.276	-0.508	-1.86	7.181	4.109	-0.335
04:41:00	-0.279	-0.513	-1.883	7.184	4.123	-0.337
05:41:00	-0.353	-0.511	-1.9	7.207	4.153	-0.402
06:41:00	-0.211	-0.514	-1.91	7.232	4.171	-0.513
07:41:00	-0.101	-0.513	-1.89	7.253	4.192	-0.5
08:41:00	0.072	-0.511	-1.847	7.285	4.088	-0.509
09:41:00	0.594	-0.498	-1.658	7.318	4.117	-0.481
10:41:00	2.173	-0.417	-1.237	7.38	4.056	-0.246
11:41:00	2.844	-0.314	-0.534	7.408	4.016	0.33
12:41:00	2.319	-0.235	1.093	8.104	4.121	1.032
13:41:00	2.207	-0.201	2.85	9.39	4.198	1.563
14:41:00	2.605	-0.176	3.822	10.096	4.318	2.108
15:41:00	1.465	-0.158	3.709	9.6	4.332	2.258
16:41:00	0.521	-0.142	2.758	9.08	4.39	2.087
17:41:00	-0.646	-0.134	1.546	8.701	4.392	1.509
18:41:00	-1.441	-0.134	0.488	8.449	4.399	0.746
19:41:00	-1.7	-0.169	-0.279	8.242	4.374	-0.037
20:41:00	-2.008	-0.262	-0.954	8.073	4.338	-0.72
21:41:00	-3.187	-0.503	-1.593	7.906	4.3	-1.266
22:41:00	-3.38	-0.765	-2.277	7.66	4.275	-1.769
23:41:00	-3.773	-0.94	-2.795	7.492	4.287	-2.243
00:41:00	-4.445	-1.098	-3.283	7.297	4.264	-2.739
01:41:00	-5.472	-1.271	-3.864	7.128	4.148	-3.206
02:41:00	-6.221	-1.456	-4.487	6.892	4.11	-3.641
03:41:00	-6.112	-1.643	-5.042	6.728	3.91	-3.971
04:41:00	-6.32	-1.797	-5.426	6.524	4.029	-4.399
05:41:00	-6.137	-1.908	-5.803	6.352	3.979	-4.6
06:41:00	-6.799	-1.978	-6.095	6.148	3.521	-4.941
07:41:00	-6.776	-2.032	-6.431	5.988	3.527	-5.308
08:41:00	-5.842	-2.118	-6.593	5.909	3.828	-5.624
09:41:00	-4.297	-2.096	-6.438	5.734	3.391	-5.311
10:41:00	-3.157	-1.869	-5.686	6.356	3.792	-3.964
11:41:00	-1.72	-1.523	-3.739	7.61	3.966	-2.777
12:41:00	-0.977	-1.13	-1.539	8.727	4.025	-1.88
13:41:00	-0.574	-0.866	0.359	9.638	3.979	-1.148
14:41:00	-0.406	-0.561	1.467	9.941	4.08	-0.548
15:41:00	-0.642	-0.354	1.622	9.246	4.156	-0.158
16:41:00	-2.115	-0.297	0.764	8.601	4.165	-0.42
17:41:00	-3.611	-0.324	-0.461	8.121	3.872	-1.016
18:41:00	-4.034	-0.474	-1.534	7.714	4.127	-1.681
19:41:00	-4.634	-0.771	-2.545	7.389	4.133	-2.32
20:41:00	-5.151	-1.122	-3.484	7.121	4.13	-2.958
21:41:00	-5.821	-1.445	-4.309	6.882	4.109	-3.52
22:41:00	-6.228	-1.699	-4.983	6.65	4.038	-4.072
23:41:00	-6.482	-1.867	-5.524	6.44	4.059	-4.488
00:41:00	-4.857	-1.991	-5.832	6.328	4.061	-4.738
01:41:00	-4.235	-1.864	-5.791	6.337	3.84	-4.413
02:41:00	-4.106	-1.572	-5.635	6.282	3.845	-4.031
03:41:00	-4.019	-1.381	-5.488	6.265	3.504	-3.824
04:41:00	-3.846	-1.261	-5.344	6.268	3.727	-3.675
05:41:00	-3.803	-1.203	-5.219	6.242	3.453	-3.572
06:41:00	-3.842	-1.15	-5.108	6.141	3.217	-3.526
07:41:00	-3.815	-1.098	-5.052	6.089	3.638	-3.501
08:41:00	-3.643	-1.079	-5.012	6.061	3.691	-3.474
09:41:00	-3.06	-1.075	-4.896	5.932	3.275	-3.407
10:41:00	-2.366	-1.027	-4.667	5.833	3.295	-3.326
11:41:00	-1.632	-0.911	-4.305	5.87	2.992	-3.07
12:41:00	-1.234	-0.795	-3.908	5.962	3.056	-2.787
13:41:00	-0.79	-0.687	-3.521	6.051	3.328	-2.465
14:41:00	-0.8	-0.607	-3.229	6.226	2.781	-2.193
15:41:00	-1.464	-0.575	-3.129	6.315	2.844	-2.07
16:41:00	-2.598	-0.61	-3.263	6.378	3.342	-2.156
17:41:00	-3.032	-0.729	-3.525	6.307	3.217	-2.328
18:41:00	-3.201	-0.864	-3.741	6.318	3.433	-2.573
19:41:00	-3.286	-0.961	-3.917	6.337	2.98	-2.614
20:41:00	-3.574	-0.996	-4.063	6.328	3.483	-2.737
21:41:00	-3.442	-1.05	-4.189	6.35	3.316	-2.87
22:41:00	-3.498	-1.074	-4.262	6.301	3.561	-2.973
23:41:00	-3.56	-1.075	-4.338	6.248	3.301	-2.975
00:41:00	-3.582	-1.069	-4.413	6.241	3.257	-3.012
01:41:00	-3.646	-1.085	-4.478	6.268	3.409	-3.12
02:41:00	-3.709	-1.092	-4.538	6.268	3.433	-3.226
03:41:00	-3.861	-1.105	-4.59	6.241	3.223	-3.331
04:41:00	-3.998	-1.119	-4.667	6.116	3.371	-3.466
05:41:00	-4.129	-1.119	-4.743	6.08	3.465	-3.607
06:41:00	-4.242	-1.124	-4.838	6.061	3.544	-3.792
07:41:00	-4.389	-1.151	-4.938	6.002	3.52	-3.983
08:41:00	-4.136	-1.171	-5.004	5.928	3.497	-4.051
09:41:00	-3.37	-1.161	-4.966	5.883	3.445	-4.063
10:41:00	-2.404	-1.087	-4.762	5.937	3.298	-3.847
11:41:00	-1.498	-0.972	-4.372	6.025	3.357	-3.552
12:41:00	-0.509	-0.84	-3.822	6.138	3.568	-3.161
13:41:00	-0.407	-0.683	-3.246	6.969	3.511	-2.666
14:41:00	-0.465	-0.578	-2.769	7.768	3.517	-2.22
15:41:00	-2.042	-0.525	-2.507	7.546	3.698	-2.024
16:41:00	-4.341	-0.57	-2.706	7.133	3.744	-2.307
17:41:00	-6.118	-0.816	-3.437	6.844	3.76	-2.872
18:41:00	-6.006	-1.184	-4.233	6.606	3.701	-3.564
19:41:00	-7.3	-1.482	-4.957	6.505	3.196	-4.181
20:41:00	-7.784	-1.728	-5.6	6.265	3.665	-4.607
21:41:00	-8.312	-1.893	-6.16	6.027	3.664	-5.019
22:41:00	-8.296	-2.031	-6.668	5.845	3.674	-5.414
23:41:00	-8.626	-2.165	-7.124	5.713	3.683	-5.765
00:41:00	-8.774	-2.243	-7.495	5.58	3.671	-6.114
01:41:00	-8.866	-2.287	-7.812	5.546	3.665	-6.338
02:41:00	-9.083	-2.325	-8.133	5.47	3.591	-6.62
03:41:00	-9.458	-2.352	-8.448	5.297	3.518	-6.915
04:41:00	-9.515	-2.36	-8.706	5.287	3.482	-7.16
05:41:00	-9.641	-2.325	-8.889	5.364	3.46	-7.473
06:41:00	-10.291	-2.309	-9.112	5.327	3.33	-7.79
07:41:00	-9.685	-2.343	-9.366	5.242	3.521	-7.988
08:41:00	-9.165	-2.404	-9.452	5.26	3.12	-7.97
09:41:00	-6.958	-2.35	-9.1	5.318	3.292	-7.493
10:41:00	-4.976	-2.129	-8.227	6.07	3.368	-6.477
11:41:00	-3.555	-1.751	-6.327	6.796	3.394	-5.367
12:41:00	-2.284	-1.355	-4.155	7.653	3.407	-4.406
13:41:00	-1.237	-1.075	-2.499	8.097	3.454	-3.577
14:41:00	-1.55	-0.728	-1.453	8.412	3.45	-2.677
15:41:00	-0.684	-0.484	-1.145	8.033	3.645	-2.208
16:41:00	-1.31	-0.415	-1.479	7.691	3.576	-1.906
17:41:00	-1.344	-0.428	-1.932	7.399	3.471	-1.864
18:41:00	-1.461	-0.525	-2.294	7.276	3.68	-1.775
19:41:00	-1.417	-0.646	-2.568	7.24	3.615	-1.753
20:41:00	-1.03	-0.724	-2.717	7.288	3.642	-1.542
21:41:00	-0.864	-0.74	-2.727	7.359	3.356	-1.388
22:41:00	-1.198	-0.679	-2.716	7.238	3.205	-1.583
23:41:00	-1.544	-0.636	-2.755	7.177	3.35	-1.753
00:41:00	-2.09	-0.612	-2.895	7.162	3.166	-1.815
01:41:00	-1.949	-0.622	-3.059	7.055	3.312	-2.019
02:41:00	-1.921	-0.644	-3.172	6.91	3.199	-2.096
03:41:00	-1.91	-0.67	-3.239	7.137	3.444	-2.2
04:41:00	-2.244	-0.686	-3.308	7.19	3.524	-2.235
05:41:00	-2.254	-0.708	-3.397	7.181	3.526	-2.449
06:41:00	-2.472	-0.731	-3.466	7.177	3.651	-2.431
07:41:00	-3.029	-0.753	-3.562	7.19	3.68	-2.408
08:41:00	-2.928	-0.789	-3.643	7.203	3.658	-2.434
09:41:00	-1.502	-0.821	-3.535	7.171	3.658	-2.598
10:41:00	-0.858	-0.797	-3.161	7.143	3.608	-2.676
11:41:00	0.101	-0.724	-2.566	7.562	3.715	-2.347
12:41:00	0.39	-0.614	-2.003	7.612	3.748	-2.087
13:41:00	-0.634	-0.521	-1.749	7.593	3.658	-1.856
14:41:00	-1.147	-0.497	-1.718	7.539	3.839	-1.746
15:41:00	-1.619	-0.514	-1.831	7.473	3.854	-1.726
16:41:00	-1.772	-0.556	-2.013	7.396	3.877	-1.682
17:41:00	-2.347	-0.596	-2.233	7.336	3.899	-1.717
18:41:00	-2.829	-0.63	-2.464	7.248	3.937	-1.725
19:41:00	-3.33	-0.657	-2.672	7.202	3.918	-1.516
20:41:00	-3.191	-0.689	-2.842	7.149	3.913	-1.461
21:41:00	-3.04	-0.708	-2.98	7.122	3.902	-1.44
22:41:00	-3.085	-0.729	-3.072	7.106	3.715	-1.441
23:41:00	-3.062	-0.737	-3.147	7.079	3.768	-1.479
00:41:00	-3.318	-0.737	-3.199	7.064	3.868	-1.489
01:41:00	-2.624	-0.747	-3.254	7.067	3.741	-1.414
02:41:00	-2.772	-0.752	-3.308	7.019	3.782	-1.567
03:41:00	-2.988	-0.756	-3.378	7.014	3.754	-1.629
04:41:00	-3.022	-0.777	-3.451	7.005	3.8	-1.55
05:41:00	-2.731	-0.797	-3.496	6.983	3.757	-1.594
06:41:00	-2.933	-0.798	-3.526	6.969	3.854	-1.534
07:41:00	-3.095	-0.792	-3.589	6.976	3.851	-1.58
08:41:00	-3.062	-0.81	-3.611	6.982	3.887	-1.57
09:41:00	-1.98	-0.835	-3.441	6.992	3.771	-1.508
10:41:00	0.262	-0.834	-2.928	7.077	3.83	-1.312
11:41:00	2.475	-0.747	-1.867	7.253	3.603	-0.927
12:41:00	0.743	-0.567	-0.845	7.403	3.845	-0.465
13:41:00	1.036	-0.418	-0.428	7.479	3.934	-0.222
14:41:00	0.696	-0.348	-0.222	7.462	3.979	-0.294
15:41:00	-0.076	-0.303	-0.252	7.51	3.981	-0.106
16:41:00	-1.04	-0.303	-0.525	7.523	4.025	-0.068
17:41:00	-1.329	-0.322	-0.861	7.454	4.031	-0.171
18:41:00	-1.761	-0.369	-1.182	7.424	4.029	-0.265
19:41:00	-2.307	-0.412	-1.485	7.399	4.046	-0.415
20:41:00	-2.202	-0.474	-1.759	7.419	3.993	-0.351
21:41:00	-2.747	-0.525	-2.009	7.342	3.966	-0.275
22:41:00	-2.096	-0.585	-2.281	7.318	3.927	-0.639
23:41:00	-2.023	-0.657	-2.48	7.232	4.023	-0.927
00:41:00	-1.656	-0.708	-2.623	7.117	3.859	-0.98
01:41:00	-1.464	-0.721	-2.676	7.108	3.93	-0.983
02:41:00	-1.489	-0.702	-2.696	7.098	3.601	-1.05
03:41:00	-1.487	-0.675	-2.699	7.089	3.476	-0.962
04:41:00	-1.287	-0.647	-2.674	7.076	3.558	-0.867
05:41:00	-1.341	-0.626	-2.639	7.112	3.462	-0.9
06:41:00	-1.378	-0.599	-2.624	7.089	3.295	-0.801
07:41:00	-1.193	-0.578	-2.583	7.093	3.682	-0.769
08:41:00	-0.861	-0.567	-2.523	7.13	3.837	-0.829
09:41:00	-0.511	-0.55	-2.403	7.197	3.893	-0.784
10:41:00	-0.241	-0.527	-2.169	7.308	3.859	-0.829
11:41:00	-0.377	-0.471	-1.944	7.505	3.913	-0.689
12:41:00	0.46	-0.372	-1.638	7.64	3.878	-0.514
13:41:00	3.72	-0.314	-0.948	7.691	4.005	-0.26
14:41:00	3.147	-0.254	-0.366	7.733	4.041	-0.091
15:41:00	2.096	-0.216	-0.101	7.71	4.073	0.147
16:41:00	0.177	-0.195	-0.157	7.724	3.973	0.373
17:41:00	-0.676	-0.185	-0.388	7.676	3.872	0.621
18:41:00	-0.273	-0.187	-0.602	7.64	4.095	0.726
19:41:00	0.055	-0.206	-0.773	7.628	4.091	0.611
20:41:00	0.215	-0.225	-0.872	7.618	4.124	0.562
21:41:00	-0.238	-0.24	-0.916	7.621	4.168	0.594
22:41:00	-0.128	-0.235	-0.942	7.615	4.168	0.773
23:41:00	-0.777	-0.24	-0.967	7.609	4.085	0.891
00:41:00	-0.935	-0.244	-1.064	7.612	4.183	0.911
01:41:00	-0.832	-0.267	-1.179	7.597	4.115	0.877
02:41:00	-0.601	-0.287	-1.266	7.583	4.159	0.8
03:41:00	-0.431	-0.281	-1.318	7.574	4.207	0.778
04:41:00	-0.884	-0.295	-1.355	7.57	4.159	0.756
05:41:00	-0.739	-0.31	-1.399	7.574	4.219	0.765
06:41:00	-0.774	-0.327	-1.433	7.574	4.231	0.69
07:41:00	-0.654	-0.337	-1.454	7.555	4.171	0.654
08:41:00	-0.045	-0.342	-1.412	7.545	4.174	0.54
09:41:00	0.735	-0.327	-1.202	7.58	4.144	0.556
10:41:00	2.718	-0.289	-0.758	7.739	4.21	0.606
11:41:00	2.452	-0.232	-0.303	7.986	4.126	0.738
12:41:00	3.374	-0.192	0.126	8.249	4.196	0.983
13:41:00	3.249	-0.174	0.54	8.59	4.091	1.158
14:41:00	3.686	-0.147	0.928	8.858	4.055	1.325
15:41:00	3.561	-0.144	1.137	8.959	4.08	1.445
16:41:00	2.167	-0.134	1.102	9.089	3.907	1.539
17:41:00	1.202	-0.126	0.856	8.876	4.18	1.543
18:41:00	1.316	-0.122	0.624	8.69	4.168	1.546
19:41:00	1.551	-0.117	0.42	8.638	4.145	1.565
20:41:00	1.402	-0.112	0.289	8.516	4.147	1.495
21:41:00	1.383	-0.109	0.182	8.536	4.238	1.493
22:41:00	1.185	-0.103	0.134	8.432	4.029	1.542
23:41:00	1.427	-0.104	0.083	8.441	4.237	1.577
00:41:00	1.585	-0.099	0.047	8.361	4.123	1.588
01:41:00	1.722	-0.096	0.025	8.397	4.085	1.591
02:41:00	1.88	-0.093	0.044	8.319	4.141	1.612
03:41:00	1.949	-0.095	0.09	8.362	4.24	1.643
04:41:00	1.598	-0.096	0.134	8.293	4.159	1.644
05:41:00	1.788	-0.09	0.164	8.293	4.263	1.689
06:41:00	1.88	-0.087	0.177	8.246	4.138	1.703
07:41:00	2.161	-0.083	0.208	8.274	4.275	1.747
08:41:00	3.056	-0.082	0.313	8.195	4.231	1.791
09:41:00	4.789	-0.077	0.65	8.233	4.163	1.892
10:41:00	5.986	-0.077	1.23	8.235	4.144	2.118
11:41:00	6.093	-0.079	1.895	8.38	4.225	2.616
12:41:00	5.934	-0.074	2.385	8.512	4.393	3.196
13:41:00	4.666	-0.071	2.662	8.615	4.455	3.712
14:41:00	4.058	-0.066	2.724	8.615	4.486	3.933
15:41:00	2.926	-0.056	2.617	8.613	4.515	3.978
16:41:00	1.847	-0.053	2.342	8.606	4.524	3.828
17:41:00	1.822	-0.052	2.027	8.575	4.431	3.538
18:41:00	1.658	-0.049	1.762	8.522	4.479	3.275
19:41:00	1.509	-0.044	1.563	8.481	4.554	3.217
20:41:00	1.703	-0.044	1.409	8.451	4.357	3.117
21:41:00	1.897	-0.041	1.28	8.423	4.396	2.98
22:41:00	2.099	-0.037	1.174	8.404	4.392	2.894
23:41:00	1.928	-0.037	1.09	8.387	4.327	2.845
00:41:00	2.118	-0.036	1.015	8.361	4.45	2.835
01:41:00	2.188	-0.036	0.961	8.357	4.368	2.772
02:41:00	2.319	-0.036	0.936	8.333	4.366	2.757
03:41:00	2.77	-0.036	0.971	8.31	4.293	2.757
04:41:00	3.359	-0.037	1.246	8.285	4.308	2.943
05:41:00	3.821	-0.036	1.602	8.265	4.181	3.156
06:41:00	3.744	-0.031	1.87	8.24	4.263	3.307
07:41:00	3.868	-0.029	1.974	8.223	4.38	3.342
08:41:00	4.27	-0.028	2.09	8.214	4.453	3.468
09:41:00	5.394	-0.025	2.384	8.232	4.464	3.511
10:41:00	7.819	-0.025	2.995	8.313	4.458	4.459
11:41:00	9.027	-0.023	3.84	8.459	4.486	5.205
12:41:00	9.681	-0.021	4.683	8.677	4.525	5.947
13:41:00	9.129	-0.02	6.688	9.611	4.566	6.472
14:41:00	8.338	-0.017	7.784	10.078	4.669	6.818
15:41:00	8.03	-0.014	7.975	9.986	4.698	6.859
16:41:00	6.575	-0.012	7.554	9.703	4.692	6.994
17:41:00	5.286	-0.012	6.556	9.431	4.662	6.663
18:41:00	5.166	-0.012	5.74	9.217	4.527	6.13
19:41:00	4.079	-0.006	4.999	9.018	4.621	5.572
20:41:00	2.64	-0.009	4.329	8.806	4.645	5.064
21:41:00	1.675	-0.012	3.521	8.623	4.644	4.48
22:41:00	2.064	-0.01	2.85	8.467	4.62	3.973
23:41:00	2.022	-0.009	2.484	8.323	4.699	3.911
00:41:00	2.455	-0.01	2.284	8.209	4.71	3.774
01:41:00	2.695	-0.009	2.148	8.143	4.671	3.638
02:41:00	2.478	-0.014	2.064	8.072	4.729	3.635
03:41:00	2.255	-0.012	1.999	8.041	4.733	3.585
04:41:00	2.022	-0.012	1.923	8.03	4.56	3.539
05:41:00	2.076	-0.009	1.835	8.004	4.707	3.43
06:41:00	1.664	-0.006	1.626	7.983	4.701	3.377
07:41:00	2.031	-0.01	1.469	7.963	4.609	3.036
08:41:00	2.854	-0.01	1.492	7.953	4.572	3.059
09:41:00	3.327	-0.006	1.702	7.992	4.476	3.375
10:41:00	3.724	-0.002	2.073	8.079	4.696	3.844
11:41:00	4.907	-0.001	2.57	8.165	4.754	4.536
12:41:00	5.19	0.009	3.21	8.303	4.778	4.947
13:41:00	5.126	0.015	3.662	8.474	4.701	5.364
14:41:00	3.771	0.021	3.804	8.593	4.807	5.477
15:41:00	3.327	0.021	3.68	8.625	4.832	5.402
16:41:00	2.622	0.025	3.391	8.573	4.804	4.989
17:41:00	1.185	0.015	2.966	8.525	4.843	4.471
18:41:00	0.352	0.01	2.504	8.481	4.846	4.046
19:41:00	0.204	0.01	2.019	8.458	4.841	3.498
20:41:00	0.117	0.018	1.613	8.425	4.832	3.054
21:41:00	-0.028	0.015	1.313	8.38	4.831	2.694
22:41:00	-0.087	0.017	1.058	8.329	4.68	2.432
23:41:00	-0.271	0.02	0.842	8.304	4.823	2.199
00:41:00	-0.461	0.013	0.633	8.265	4.811	1.986
01:41:00	-0.638	0.015	0.408	8.223	4.825	1.822
02:41:00	-0.837	0.02	0.237	8.179	4.805	1.658
03:41:00	-0.561	0.02	0.071	8.134	4.82	1.47
04:41:00	-0.782	0.021	-0.076	8.089	4.805	1.389
05:41:00	-1.008	0.023	-0.22	8.047	4.783	1.263
06:41:00	-1.09	0.023	-0.351	8.017	4.723	1.16
07:41:00	-1.119	0.021	-0.469	7.998	4.817	1.055
08:41:00	-0.675	0.028	-0.553	7.975	4.819	1.016
09:41:00	-0.404	0.029	-0.556	7.95	4.817	1.01
10:41:00	-0.017	0.029	-0.501	7.954	4.765	1.133
11:41:00	0.938	0.039	-0.354	7.98	4.811	1.221
12:41:00	1.451	0.048	-0.08	8.002	4.814	1.397
13:41:00	1.395	0.044	0.21	8.028	4.829	1.776
14:41:00	2.033	0.058	0.521	8.039	4.852	2.051
15:41:00	1.542	0.056	0.768	8.03	4.84	2.079
16:41:00	0.465	0.059	0.786	8.023	4.855	2.003
17:41:00	-0.098	0.059	0.589	8.009	4.85	1.683
18:41:00	-0.192	0.063	0.324	7.975	4.847	1.286
19:41:00	-0.319	0.063	0.098	7.944	4.853	1.201
20:41:00	-0.337	0.069	-0.066	7.911	4.84	1.186
21:41:00	-0.471	0.067	-0.2	7.889	4.846	1.271
22:41:00	-0.5	0.072	-0.322	7.865	4.844	1.319
23:41:00	-0.453	0.077	-0.434	7.823	4.847	0.905
00:41:00	-0.37	0.083	-0.57	7.785	4.844	0.573
01:41:00	-0.582	0.08	-0.737	7.774	4.841	0.313
02:41:00	-0.596	0.083	-0.9	7.75	4.837	0.074
03:41:00	-1.195	0.082	-1.051	7.717	4.802	-0.104
04:41:00	-2.304	0.08	-1.274	7.696	4.829	-0.447
05:41:00	-2.057	0.077	-1.49	7.659	4.828	-0.508
06:41:00	-2.391	0.085	-1.586	7.606	4.763	-0.689
07:41:00	-2.543	0.085	-1.71	7.552	4.808	-0.532
08:41:00	-2.505	0.085	-1.787	7.505	4.786	-0.562
09:41:00	-2.154	0.094	-1.702	7.482	4.536	-0.556
10:41:00	-2.101	0.105	-1.62	7.444	4.656	-0.452
11:41:00	-1.338	0.11	-1.534	7.504	4.73	-0.382
12:41:00	-0.314	0.121	-1.223	7.605	4.771	-0.134
13:41:00	-0.46	0.126	-0.921	7.586	4.78	0.199
14:41:00	-0.638	0.131	-0.773	7.552	4.751	0.302
15:41:00	-0.808	0.134	-0.729	7.559	4.766	0.343
16:41:00	-1.302	0.136	-0.784	7.513	4.756	0.416
17:41:00	-1.87	0.132	-0.975	7.504	4.729	0.22
18:41:00	-1.713	0.123	-1.202	7.459	4.78	0.025
19:41:00	-1.407	0.12	-1.36	7.418	4.798	-0.369
20:41:00	-1.36	0.117	-1.497	7.374	4.768	-0.692
21:41:00	-2.332	0.113	-1.658	7.327	4.778	-0.877
22:41:00	-2.834	0.105	-1.857	7.311	4.781	-1.082
23:41:00	-3.321	0.091	-2.073	7.298	4.789	-1.226
00:41:00	-3.305	0.074	-2.309	7.24	4.751	-1.775
01:41:00	-3.254	0.056	-2.517	7.161	4.726	-1.929
02:41:00	-3.114	0.026	-2.679	7.026	4.736	-2.106
03:41:00	-3.228	-0.012	-2.83	6.998	4.725	-2.32
04:41:00	-3.692	-0.074	-2.952	6.972	4.71	-2.505
05:41:00	-3.956	-0.144	-3.07	6.972	4.704	-2.451
06:41:00	-4.044	-0.236	-3.182	6.809	4.66	-2.365
07:41:00	-3.673	-0.338	-3.274	6.665	4.677	-2.528
08:41:00	-3.284	-0.437	-3.29	6.683	4.653	-2.393
09:41:00	-2.809	-0.463	-3.152	6.732	4.66	-2.378
10:41:00	-0.885	-0.399	-2.775	6.815	4.627	-1.942
11:41:00	-0.667	-0.294	-2.218	6.85	4.663	-1.441
12:41:00	-0.378	-0.187	-1.594	6.872	4.653	-0.855
13:41:00	-0.055	-0.122	-1.027	6.928	4.698	-0.235
14:41:00	-0.559	-0.079	-0.694	6.887	4.723	0.048
15:41:00	-0.508	-0.052	-0.647	6.972	4.736	-0.222
16:41:00	-0.875	-0.053	-0.765	7.005	4.759	-0.248
17:41:00	-0.879	-0.098	-0.959	7.052	4.778	-0.532
18:41:00	-0.866	-0.204	-1.158	7.039	4.802	-0.832
19:41:00	-0.959	-0.286	-1.3	7.067	4.822	-0.977
20:41:00	-1.541	-0.319	-1.415	7.08	4.835	-1.074
21:41:00	-1.669	-0.345	-1.565	7.064	4.84	-1.203
22:41:00	-1.826	-0.399	-1.718	6.967	4.849	-1.354
23:41:00	-2.504	-0.436	-1.898	7.016	4.853	-1.446
00:41:00	-2.807	-0.508	-2.123	7.036	4.858	-1.722
01:41:00	-4.15	-0.61	-2.505	7.042	4.841	-2.159
02:41:00	-4.375	-0.784	-2.952	6.96	4.789	-2.457
03:41:00	-4.442	-0.895	-3.35	6.87	4.765	-2.859
04:41:00	-4.921	-0.983	-3.685	6.76	4.742	-2.925
05:41:00	-4.471	-1.063	-3.983	6.702	4.774	-3.127
06:41:00	-3.085	-1.082	-4.026	6.699	4.763	-3.248
07:41:00	-2.149	-0.882	-3.827	6.725	4.79	-3.007
08:41:00	-1.255	-0.724	-3.533	6.788	4.796	-2.606
09:41:00	0.532	-0.567	-2.958	6.876	4.829	-2.059
10:41:00	1.269	-0.354	-2.197	6.916	4.849	-1.352
11:41:00	2.048	-0.236	-1.482	7.008	4.855	-0.596
12:41:00	3.289	-0.173	-0.853	7.12	4.877	0.048
13:41:00	3.236	-0.131	-0.208	7.24	4.904	0.941
14:41:00	3.462	-0.104	0.248	7.335	4.928	1.47
15:41:00	2.729	-0.087	0.567	7.441	4.923	1.756
16:41:00	2.659	-0.069	0.726	7.463	4.88	1.974
17:41:00	2.809	-0.058	0.751	7.486	4.917	2.019
18:41:00	2.695	-0.041	0.713	7.485	4.871	1.962
19:41:00	2.735	-0.029	0.687	7.5	4.763	1.946
20:41:00	2.911	-0.014	0.666	7.498	4.587	1.932
21:41:00	2.729	0.002	0.655	7.519	4.765	1.889
22:41:00	2.786	0.021	0.652	7.555	4.864	1.946
23:41:00	2.617	0.028	0.644	7.583	4.871	1.98
00:41:00	1.909	0.034	0.616	7.606	4.87	1.955
01:41:00	2.062	0.048	0.575	7.622	4.883	1.929
02:41:00	1.81	0.058	0.523	7.632	4.879	1.802
03:41:00	1.808	0.063	0.487	7.624	4.886	1.745
04:41:00	1.759	0.069	0.43	7.609	4.898	1.771
05:41:00	1.632	0.079	0.367	7.608	4.868	1.773
06:41:00	1.647	0.085	0.296	7.578	4.865	1.694
07:41:00	1.574	0.094	0.229	7.57	4.852	1.661
08:41:00	1.92	0.098	0.232	7.575	4.847	1.621
09:41:00	3.357	0.101	0.362	7.605	4.713	1.674
10:41:00	2.772	0.117	0.592	7.6	4.656	1.908
11:41:00	3.083	0.128	0.765	7.61	4.587	2.168
12:41:00	3.462	0.134	0.949	7.615	4.512	2.418
13:41:00	3.526	0.142	1.155	7.599	4.611	2.688
14:41:00	3.3	0.144	1.282	7.669	4.567	2.754
15:41:00	3.018	0.151	1.316	7.708	4.677	2.859
16:41:00	2.603	0.153	1.277	7.752	4.65	2.761
17:41:00	2.184	0.159	1.141	7.756	4.798	2.527
18:41:00	2.224	0.158	1.011	7.742	4.728	2.362
19:41:00	2.267	0.159	0.911	7.739	4.775	2.289
20:41:00	2.341	0.159	0.834	7.74	4.636	2.284
21:41:00	2.148	0.169	0.781	7.714	4.681	2.219
22:41:00	2.192	0.177	0.723	7.743	4.75	2.19
23:41:00	1.971	0.167	0.693	7.756	4.705	2.188
00:41:00	1.807	0.172	0.644	7.766	4.725	2.064
01:41:00	1.796	0.174	0.597	7.791	4.825	2.053
02:41:00	1.887	0.178	0.558	7.791	4.847	1.866
03:41:00	1.957	0.18	0.521	7.775	4.846	1.839
04:41:00	1.921	0.182	0.49	7.798	4.844	1.826
05:41:00	2.073	0.183	0.469	7.79	4.862	1.94
06:41:00	2.079	0.191	0.457	7.781	4.861	1.962
07:41:00	2.04	0.191	0.447	7.791	4.864	1.963
08:41:00	2.219	0.194	0.474	7.785	4.85	1.966
09:41:00	2.757	0.197	0.565	7.806	4.729	2.05
10:41:00	3.429	0.204	0.787	7.797	4.666	2.164
11:41:00	4.157	0.216	1.163	7.849	4.802	2.582
12:41:00	4.318	0.232	1.594	7.893	4.687	2.967
13:41:00	4.332	0.24	1.918	8.156	4.802	3.277
14:41:00	3.961	0.245	2.122	8.245	4.795	3.407
15:41:00	3.972	0.243	2.253	8.499	4.874	3.468
16:41:00	3.654	0.254	2.298	8.7	4.873	3.454
17:41:00	3.009	0.246	2.196	8.888	4.893	3.508
18:41:00	2.948	0.245	2.044	9.063	4.89	3.394
19:41:00	2.767	0.242	1.861	9.249	4.928	3.257
20:41:00	2.79	0.239	1.671	9.514	4.92	3.131
21:41:00	2.705	0.24	1.492	9.764	4.922	2.972
22:41:00	2.68	0.242	1.357	9.901	4.929	2.845
23:41:00	1.439	0.243	1.211	10.035	4.929	2.784
00:41:00	-0.034	0.232	0.759	10.159	4.938	2.518
01:41:00	-1.014	0.224	0.129	10.257	4.922	2.081
02:41:00	-1.749	0.213	-0.477	10.119	4.884	1.537
03:41:00	-1.993	0.205	-1.027	10.02	4.873	0.888
04:41:00	-2.684	0.196	-1.492	9.981	4.841	0.463
05:41:00	-3.09	0.188	-1.903	9.851	4.748	0.001
06:41:00	-3.412	0.172	-2.325	9.74	4.648	-0.492
07:41:00	-3.238	0.147	-2.726	9.593	4.405	-0.977
08:41:00	-2.621	0.118	-2.875	9.441	4.564	-1.27
09:41:00	-0.993	0.11	-2.621	9.865	4.612	-0.31
10:41:00	0.572	0.115	-1.591	11.019	4.678	1.137
11:41:00	2.45	0.142	0.731	12.236	4.781	2.459
12:41:00	2.998	0.172	3.074	13.539	4.862	3.53
13:41:00	3.261	0.204	4.886	14.603	4.922	4.186
14:41:00	3.887	0.278	5.801	15.092	4.971	4.847
15:41:00	3.712	0.397	5.849	14.488	5.007	5.064
16:41:00	2.851	0.341	5.214	13.804	5.025	4.843
17:41:00	1.476	0.262	4.008	13.324	5.035	4.272
18:41:00	0.526	0.242	2.825	13.055	5.041	3.536
19:41:00	-0.139	0.232	1.74	12.752	5.029	2.835
20:41:00	-0.74	0.224	0.831	12.437	4.858	2.218
21:41:00	-1.284	0.218	0.017	12.127	4.967	1.669
22:41:00	-2.052	0.212	-0.62	11.926	4.765	1.366
23:41:00	-2.073	0.202	-1.214	11.717	4.807	0.971
00:41:00	-2.785	0.188	-1.756	11.457	4.434	0.487
01:41:00	-3.513	0.18	-2.175	11.47	4.65	0.104
02:41:00	-3.624	0.15	-2.57	11.297	4.757	-0.267
[truncated: 591 more rows]
