# Supplementary material for: Changes in haemolymph parameters and insect ability to respond to immune challenge during overwintering
Source: Ecol Evol. 2021 Mar 11;11(9):4267–75. doi: 10.1002/ece3.7323 (PMC8093749; doi:10.1002/ece3.7323)
Supplement: Supplementary file 3 — Table S2 [file ECE3-11-4267-s005.xlsx]

## Sheet: Table S2
Changes in haemolymph parameters and insect ability to respond to immune challenge during overwintering
MICHAL ŘEŘICHA, PAVEL DOBEŠ, MICHAL KNAPP
Table S2 - Temperature regimes applied in the study (real temperatures measured within climatic chambers for laboratory-reared beetles)
	Temperature [°C]
Time [d-h:m]	Warm	Average	Cold		T = 0	22nd Nov 2015	13:20:00
0-01:50	5.7	5.8	6.5
0-02:00	5.5	5.7	5.8
0-02:10	5.7	5.7	5.3
0-02:20	5.7	5.6	5
0-02:30	5.7	5.6	5.1
0-02:40	5.5	5.6	5.2
0-02:50	5.6	5.6	5.3
0-03:00	5.6	5.6	5.4
0-03:10	5.6	5.7	5.6
0-03:20	5.7	5.6	5.6
0-03:30	5.7	5.7	5.6
0-03:40	5.7	5.7	5.4
0-03:50	5.6	5.7	5.3
0-04:00	5.7	5.7	5.3
0-04:10	5.7	5.9	5.6
0-04:20	5.7	5.8	5.8
0-04:30	5.7	5.9	6.1
0-04:40	5.6	5.8	6.1
0-04:50	5.6	5.9	6
0-05:00	5.6	5.9	5.8
0-05:10	5.8	5.9	5.8
0-05:20	5.6	5.7	5.9
0-05:30	5.7	5.7	5.9
0-05:40	5.6	5.7	6.1
0-05:50	5.6	5.7	6.2
0-06:00	5.7	5.7	6.3
0-06:10	5.6	5.7	6.2
0-06:20	5.7	5.7	6.2
0-06:30	5.7	5.9	6.3
0-06:40	5.6	5.7	6.4
0-06:50	5.6	5.7	6.5
0-07:00	5.5	5.9	6.3
0-07:10	5.6	5.8	6.1
0-07:20	5.5	5.8	6.2
0-07:30	5.7	5.7	6.3
0-07:40	5.7	5.8	6.5
0-07:50	5.6	5.7	6.5
0-08:00	5.7	5.7	6.4
0-08:10	5.7	5.9	6.2
0-08:20	5.7	5.7	6.2
0-08:30	5.6	5.7	6.3
0-08:40	5.6	5.9	6.4
0-08:50	5.7	5.7	6.5
0-09:00	5.7	5.7	6.5
0-09:10	5.6	5.9	6.3
0-09:20	5.7	5.7	6.1
0-09:30	5.6	5.7	6.2
0-09:40	5.8	5.8	6.3
0-09:50	5.6	5.9	6.4
0-10:00	5.6	5.7	6.5
0-10:10	5.7	5.7	6.5
0-10:20	5.6	5.9	6.5
0-10:30	5.7	5.9	6.5
0-10:40	5.7	5.8	6.6
0-10:50	5.7	5.7	6.6
0-11:00	5.8	5.7	6.6
0-11:10	5.6	6.1	6.9
0-11:20	5.7	6.1	7
0-11:30	5.6	6	7.1
0-11:40	5.7	5.9	7.2
0-11:50	5.7	5.9	7.1
0-12:00	5.6	6	7
0-12:10	5.5	6.7	7.3
0-12:20	5.5	6.4	7.3
0-12:30	5.6	6.4	7.4
0-12:40	5.7	6.4	7.4
0-12:50	5.7	6.4	7.3
0-13:00	5.6	6.4	7.2
0-13:10	5.6	6.7	7.6
0-13:20	5.6	6.7	7.9
0-13:30	5.7	6.7	7.5
0-13:40	5.6	6.8	7.3
0-13:50	5.6	6.8	7.2
0-14:00	5.6	6.8	7.2
0-14:10	5.7	6.9	6.9
0-14:20	5.6	6.9	7.6
0-14:30	5.5	6.9	9.1
0-14:40	5.6	6.9	8.9
0-14:50	5.6	6.9	8.9
0-15:00	5.6	6.9	8.9
0-15:10	5.6	6.6	8.9
0-15:20	5.5	6.7	8.7
0-15:30	5.7	6.7	8.6
0-15:40	5.7	6.8	8.6
0-15:50	5.7	6.8	8.6
0-16:00	5.7	6.8	8.9
0-16:10	5.7	6.3	8.3
0-16:20	5.7	6.3	8.4
0-16:30	5.6	6.3	8.6
0-16:40	5.6	6.4	8.6
0-16:50	5.7	6.4	8.5
0-17:00	5.8	6.4	8.5
0-17:10	5.6	6.2	8.3
0-17:20	5.5	6	8.1
0-17:30	5.6	6	8.1
0-17:40	5.7	6.2	8
0-17:50	5.7	6.1	8
0-18:00	5.6	6	8
0-18:10	5.7	5.8	7.3
0-18:20	5.6	6	7.5
0-18:30	5.6	6	7.4
0-18:40	5.6	5.9	7.4
0-18:50	5.6	5.9	7.4
0-19:00	5.6	6	7.4
0-19:10	5.6	5.6	7.1
0-19:20	5.6	5.7	7.1
0-19:30	5.6	5.7	6.9
0-19:40	5.6	5.6	7
0-19:50	5.6	5.7	6.9
0-20:00	5.6	5.7	7
0-20:10	5.7	5.5	6.8
0-20:20	5.7	5.3	6.8
0-20:30	5.7	5.6	6.7
0-20:40	5.7	5.5	6.7
0-20:50	5.8	5.4	6.8
0-21:00	5.6	5.4	6.8
0-21:10	5.6	5.4	6.8
0-21:20	5.6	5.3	6.4
0-21:30	5.7	5.2	6.4
0-21:40	5.6	5.2	6.4
0-21:50	5.6	5.5	6.4
0-22:00	5.6	5.2	6.5
0-22:10	5.6	5.1	6.5
0-22:20	5.6	5	6.4
0-22:30	5.8	5.1	6.3
0-22:40	5.6	5.2	6.3
0-22:50	5.6	5.1	6.3
0-23:00	5.7	5	6.5
0-23:10	5.7	5	6.4
0-23:20	5.7	4.9	6.3
0-23:30	5.6	4.9	6.3
0-23:40	5.6	5	6.3
0-23:50	5.7	4.9	6.2
1-00:00	5.5	5	6.2
1-00:10	5.6	5	6.1
1-00:20	5.6	5	6.1
1-00:30	5.6	5	6.1
1-00:40	5.6	5	6.1
1-00:50	5.6	4.9	6.3
1-01:00	5.6	4.9	6.3
1-01:10	5.6	4.6	5.9
1-01:20	5.6	4.9	5.9
1-01:30	5.6	4.7	5.8
1-01:40	5.7	4.7	6.2
1-01:50	5.8	4.7	6.1
1-02:00	5.6	4.9	5.9
1-02:10	5.5	4.9	5.9
1-02:20	5.6	4.8	5.6
1-02:30	5.7	4.7	5.5
1-02:40	5.7	4.7	5.6
1-02:50	5.7	4.9	5.8
1-03:00	5.6	4.8	5.8
1-03:10	5.4	4.7	5.3
1-03:20	5.6	4.9	5.6
1-03:30	5.6	4.8	5.4
1-03:40	5.6	4.7	5.3
1-03:50	5.7	4.7	5.3
1-04:00	5.6	4.7	5.3
1-04:10	5.6	4.9	5.3
1-04:20	5.6	4.7	5.3
1-04:30	5.5	4.7	5.2
1-04:40	5.7	4.9	5.1
1-04:50	5.7	4.9	5.1
1-05:00	5.6	4.7	5.1
1-05:10	5.7	4.7	4.8
1-05:20	5.8	4.7	4.8
1-05:30	5.6	4.9	4.6
1-05:40	5.7	4.7	4.5
1-05:50	5.6	4.7	4.6
1-06:00	5.6	4.9	4.8
1-06:10	5.5	4.9	4.8
1-06:20	5.6	4.7	4.8
1-06:30	5.7	4.7	4.8
1-06:40	5.7	4.7	4.7
1-06:50	5.7	4.9	4.7
1-07:00	5.5	4.9	4.7
1-07:10	5.6	4.9	4.2
1-07:20	5.6	4.9	4.2
1-07:30	5.7	4.9	4.2
1-07:40	5.6	4.9	4.2
1-07:50	5.4	4.9	4.2
1-08:00	5.8	4.9	4.2
1-08:10	5.5	4.9	4.1
1-08:20	5.6	4.9	4.1
1-08:30	5.7	4.8	4.1
1-08:40	5.7	4.9	4.1
1-08:50	5.6	4.8	4.2
1-09:00	5.6	4.8	4.3
1-09:10	5.6	4.7	4.3
1-09:20	5.6	4.9	4.3
1-09:30	5.6	4.9	4.3
1-09:40	5.7	4.7	4.1
1-09:50	5.6	4.7	4.2
1-10:00	5.7	4.9	4.3
1-10:10	5.6	4.9	4.1
1-10:20	5.7	4.9	4.2
1-10:30	5.5	5	4.1
1-10:40	5.6	4.9	4.1
1-10:50	5.5	4.9	4.1
1-11:00	5.7	4.9	4
1-11:10	5.5	5	4.2
1-11:20	5.6	5.2	4.3
1-11:30	5.7	5.1	4.2
1-11:40	5.7	5	4.2
1-11:50	5.6	5	4.3
1-12:00	5.6	5	4.5
1-12:10	5.7	5.7	5.1
1-12:20	5.6	5.7	5.2
1-12:30	5.6	5.6	5.2
1-12:40	5.6	5.6	5.2
1-12:50	5.6	5.6	5.3
1-13:00	5.5	5.6	5.3
1-13:10	5.6	6.4	5.7
1-13:20	5.6	6.2	5.8
1-13:30	5.6	6.2	5.8
1-13:40	5.6	6.2	5.8
1-13:50	5.6	6.2	5.8
1-14:00	5.6	6.1	5.7
1-14:10	5.7	6.7	5.5
1-14:20	5.6	6.7	5.4
1-14:30	5.7	6.7	5.4
1-14:40	5.6	6.7	5.4
1-14:50	5.5	6.7	5.5
1-15:00	5.6	6.7	5.6
1-15:10	5.6	7.2	5.9
1-15:20	5.6	7.1	5.9
1-15:30	5.5	7.1	5.9
1-15:40	5.6	7.2	5.9
1-15:50	5.6	7.1	5.9
1-16:00	5.7	7.4	5.8
1-16:10	5.7	7	6.3
1-16:20	5.6	7	6.3
1-16:30	5.7	7	6.5
1-16:40	5.6	7	6.3
1-16:50	5.6	7	6.3
1-17:00	5.6	7	6.3
1-17:10	5.5	6.7	5.7
1-17:20	5.7	6.7	5.5
1-17:30	5.6	6.7	5.6
1-17:40	5.6	6.6	5.9
1-17:50	5.6	6.7	5.8
1-18:00	5.6	6.7	5.6
1-18:10	5.7	6.5	5.2
1-18:20	5.6	6.5	5.1
1-18:30	5.7	6.4	5.1
1-18:40	5.6	6.5	5.1
1-18:50	5.6	6.6	5
1-19:00	5.6	6.4	4.9
1-19:10	5.7	6.2	4.7
1-19:20	5.6	6.4	4.7
1-19:30	5.6	6.3	4.6
1-19:40	5.7	6.3	4.6
1-19:50	5.7	6.2	4.6
1-20:00	5.7	6.2	4.6
1-20:10	5.7	5.8	4.3
1-20:20	5.7	5.9	4.3
1-20:30	5.6	5.9	4.3
1-20:40	5.6	5.8	4.3
1-20:50	5.7	5.7	4.3
1-21:00	5.6	5.7	4.2
1-21:10	5.5	5.4	4.2
1-21:20	5.6	5.2	4.1
1-21:30	5.6	5.4	4.1
1-21:40	5.6	5.3	4.2
1-21:50	5.7	5.2	4.1
1-22:00	5.7	5.2	4.1
1-22:10	5.7	5.2	3.7
1-22:20	5.6	5.1	3.8
1-22:30	5.7	5	4
1-22:40	5.6	5.1	3.9
1-22:50	5.7	5.2	3.9
1-23:00	5.6	5.1	3.9
1-23:10	5.6	5	3.5
1-23:20	5.6	5	3.5
1-23:30	5.6	5	3.6
1-23:40	5.6	5	3.5
1-23:50	5.6	5	3.5
2-00:00	5.6	5	3.6
2-00:10	5.6	5.1	3.4
2-00:20	5.7	5	3.3
2-00:30	5.7	5.1	3.3
2-00:40	5.7	5.2	3.3
2-00:50	5.5	5	3.5
2-01:00	5.6	5	3.5
2-01:10	5.6	5.2	3.1
2-01:20	5.6	5	3.2
2-01:30	5.6	5	3.3
2-01:40	5.6	5.2	3.3
2-01:50	5.6	5.1	3.1
2-02:00	5.7	5	3.1
2-02:10	5.6	4.9	3
2-02:20	5.5	4.9	3
2-02:30	5.7	5	3.1
2-02:40	5.7	5	3.1
2-02:50	5.7	4.9	3.1
2-03:00	5.7	5	3.3
2-03:10	5.6	4.9	2.9
2-03:20	5.6	4.7	2.9
2-03:30	5.7	5	2.9
2-03:40	5.7	4.8	2.9
2-03:50	5.6	4.7	3.2
2-04:00	5.6	4.7	3
2-04:10	5.6	4.9	2.9
2-04:20	5.6	4.9	2.9
2-04:30	5.4	4.7	3.1
2-04:40	5.6	4.7	3
2-04:50	5.6	4.9	2.9
2-05:00	5.6	4.7	2.9
2-05:10	5.6	4.7	3.1
2-05:20	5.7	4.9	3.1
2-05:30	5.5	4.7	3.1
2-05:40	5.5	4.7	3.3
2-05:50	5.6	4.8	3.3
2-06:00	5.6	4.9	3.2
2-06:10	5.7	4.9	3.2
2-06:20	5.5	4.8	3.3
2-06:30	5.6	4.7	3.3
2-06:40	5.7	4.8	3.3
2-06:50	5.6	4.9	3.3
2-07:00	5.6	4.8	3.1
2-07:10	5.6	4.7	3.2
2-07:20	5.5	4.9	3.1
2-07:30	5.6	4.9	3.1
2-07:40	5.6	4.8	3.1
2-07:50	5.6	4.7	3.1
2-08:00	5.7	4.7	3.1
2-08:10	5.7	5.1	3.3
2-08:20	5.6	5	3.2
2-08:30	5.6	5	3.2
2-08:40	5.6	5	3.2
2-08:50	5.6	4.9	3.2
2-09:00	5.5	4.9	3.3
2-09:10	5.8	4.8	3.2
2-09:20	5.6	4.8	3.3
2-09:30	5.5	4.9	3.3
2-09:40	5.6	5	3.3
2-09:50	5.6	5	3.3
2-10:00	5.6	5	3.3
2-10:10	5.6	5.2	3.8
2-10:20	5.6	5	3.7
2-10:30	5.6	5	3.7
2-10:40	5.6	5.1	3.7
2-10:50	5.6	5.2	3.7
2-11:00	5.6	5	3.7
2-11:10	5.7	5.3	4
2-11:20	5.7	5.4	4.1
2-11:30	5.7	5.4	4.1
2-11:40	5.7	5.2	4.1
2-11:50	5.6	5.2	4.1
2-12:00	5.6	5.4	4.3
2-12:10	5.7	5.9	4.9
2-12:20	5.6	5.7	4.9
2-12:30	5.6	5.7	4.9
2-12:40	5.6	5.7	5.1
2-12:50	5.7	5.6	4.9
2-13:00	5.6	5.7	4.9
2-13:10	5.5	6.2	5.8
2-13:20	5.6	6	5.8
2-13:30	5.6	6	5.9
2-13:40	5.6	6	5.8
2-13:50	5.6	5.9	5.8
2-14:00	5.7	5.9	5.9
2-14:10	5.7	6.2	6.7
2-14:20	5.6	6.2	6.6
2-14:30	5.7	6.2	6.6
2-14:40	5.6	6.2	6.8
2-14:50	5.7	6.2	6.6
2-15:00	5.6	6.2	6.6
2-15:10	5.6	6.2	6.9
2-15:20	5.7	6.4	6.9
2-15:30	5.6	6.2	6.7
2-15:40	5.7	6.4	6.6
2-15:50	5.7	6.2	6.7
2-16:00	5.6	6.2	6.8
2-16:10	5.7	6.4	5.8
2-16:20	5.7	6.5	6.2
2-16:30	5.7	6.5	5.9
2-16:40	5.7	6.4	5.9
2-16:50	5.5	6.4	6.1
2-17:00	5.6	6.4	6
2-17:10	5.6	6.1	5.2
2-17:20	5.6	6.2	5.1
2-17:30	5.5	6.3	5.1
2-17:40	5.7	6.2	5.1
2-17:50	5.6	6.1	5.1
2-18:00	5.5	6.1	5
2-18:10	5.7	6.2	4.2
2-18:20	5.6	6.1	4.1
2-18:30	5.7	6	3.9
2-18:40	5.6	6.2	3.9
2-18:50	5.6	6	3.9
2-19:00	5.6	6	4.1
2-19:10	5.7	6	3
2-19:20	5.7	5.9	3.1
2-19:30	5.6	6	3.1
2-19:40	5.6	6	3
2-19:50	5.6	5.9	3.1
2-20:00	5.6	6	3.1
2-20:10	5.6	6	2.4
2-20:20	5.6	5.9	2.3
2-20:30	5.6	5.9	2.3
2-20:40	5.6	5.8	2.3
2-20:50	5.6	6	2.3
2-21:00	5.6	6	2.4
2-21:10	5.6	5.7	1.8
2-21:20	5.6	5.8	1.8
2-21:30	5.6	5.9	1.8
2-21:40	5.6	5.8	1.8
2-21:50	5.6	5.7	1.8
2-22:00	5.7	5.8	1.8
2-22:10	5.7	5.9	1.1
2-22:20	5.7	5.7	1.1
2-22:30	5.7	5.7	1.2
2-22:40	5.7	5.9	1.1
2-22:50	5.5	5.7	1.1
2-23:00	5.5	5.7	1.1
2-23:10	5.8	5.7	0.9
2-23:20	5.7	5.9	0.9
2-23:30	5.8	5.8	0.8
2-23:40	5.5	5.8	0.8
2-23:50	5.6	5.8	0.9
3-00:00	5.7	5.8	0.8
3-00:10	5.6	5.7	0.8
3-00:20	5.5	5.7	0.8
3-00:30	5.6	5.7	0.8
3-00:40	5.6	5.7	0.8
3-00:50	5.7	5.7	0.8
3-01:00	5.6	5.7	0.8
3-01:10	5.4	5.5	0.6
3-01:20	5.4	5.6	0.7
3-01:30	5.4	5.6	0.6
3-01:40	5.4	5.6	0.6
3-01:50	5.4	5.7	0.6
3-02:00	5.5	5.7	0.6
3-02:10	5.3	5.7	0.5
3-02:20	5.2	5.6	0.4
3-02:30	5.3	5.6	0.4
3-02:40	5.2	5.6	0.3
3-02:50	5.2	5.6	0.3
3-03:00	5.3	5.6	0.3
3-03:10	5.1	5.4	0.2
3-03:20	5.3	5.6	0.2
3-03:30	5.1	5.4	0.3
3-03:40	5.1	5.4	0.4
3-03:50	4.9	5.6	0.4
3-04:00	5.1	5.4	0.5
3-04:10	4.9	5.5	0.3
3-04:20	4.9	5.6	0.4
3-04:30	4.9	5.5	0.3
3-04:40	5	5.6	0.3
3-04:50	5	5.6	0.3
3-05:00	4.9	5.6	0.3
3-05:10	4.9	5.6	0.3
3-05:20	5	5.4	0.1
3-05:30	4.8	5.6	0.2
3-05:40	4.9	5.4	0.1
3-05:50	4.8	5.4	0.1
3-06:00	5.2	5.6	0.1
3-06:10	4.6	5.4	0.1
3-06:20	4.9	5.3	0.1
3-06:30	4.9	5.3	0.1
3-06:40	4.8	5.3	0.1
3-06:50	4.8	5.3	0.1
3-07:00	4.7	5.4	0.1
3-07:10	4.7	5.2	0.1
3-07:20	4.7	5.3	0.1
3-07:30	4.8	5.2	0.2
3-07:40	4.7	5.4	0.1
3-07:50	4.9	5.3	0.1
3-08:00	4.9	5.2	0.1
3-08:10	5	5.2	0.2
3-08:20	4.8	5.4	0.2
3-08:30	4.9	5.3	0.3
3-08:40	4.8	5.2	0.3
3-08:50	5	5.3	0.3
3-09:00	4.9	5.4	0.3
3-09:10	5.1	5.4	0.3
3-09:20	5.3	5.5	0.3
3-09:30	5.1	5.4	0.3
3-09:40	5.3	5.4	0.3
3-09:50	5	5.4	0.3
3-10:00	5	5.4	0.3
3-10:10	5.4	5.6	0.1
3-10:20	5.5	5.5	0.1
3-10:30	5.3	5.7	0.1
3-10:40	5.4	5.6	0.1
3-10:50	5.4	5.6	0.1
3-11:00	5.5	5.6	0.1
3-11:10	5.7	5.7	0.1
3-11:20	5.7	5.7	0.1
3-11:30	5.8	5.7	0.1
3-11:40	5.9	5.6	0.2
3-11:50	5.8	5.7	0.3
3-12:00	5.7	5.9	0.4
3-12:10	6.2	6	0.3
3-12:20	6.1	5.9	0.3
3-12:30	6.1	5.9	0.4
3-12:40	6	5.9	0.3
3-12:50	6.3	5.9	0.3
3-13:00	6	5.8	0.2
3-13:10	6.4	6	0.3
3-13:20	6.4	6.1	0.4
3-13:30	6.5	6.1	0.4
3-13:40	6.4	6.1	0.3
3-13:50	6.3	6.2	0.4
3-14:00	6.5	6	0.3
3-14:10	6.6	6.1	0.5
3-14:20	6.6	6	0.5
3-14:30	6.6	6.1	0.5
3-14:40	6.6	6.2	0.5
3-14:50	6.6	6.1	0.5
3-15:00	6.6	6	0.5
3-15:10	6.8	6.2	0.5
3-15:20	6.8	6.2	0.4
3-15:30	6.9	6.4	0.3
3-15:40	6.8	6.3	0.4
3-15:50	6.7	6.2	0.4
3-16:00	6.7	6.2	0.4
3-16:10	6.7	6.2	0.6
3-16:20	6.7	6.2	0.6
3-16:30	6.9	6.2	0.6
3-16:40	6.7	6.1	0.7
3-16:50	6.7	6.2	0.6
3-17:00	6.7	6.2	0.6
3-17:10	6.4	6	0.8
3-17:20	6.4	6.2	0.8
3-17:30	6.4	6	0.8
3-17:40	6.5	6	0.8
3-17:50	6.4	6.2	0.8
3-18:00	6.4	6.2	0.8
3-18:10	6.4	5.9	0.8
3-18:20	6.5	6	0.8
3-18:30	6.4	6	0.9
3-18:40	6.4	6	0.8
3-18:50	6.4	6	0.8
3-19:00	6.5	6	0.8
3-19:10	6.4	5.7	0.7
3-19:20	6.4	5.7	0.7
3-19:34	6.6	5.7	0.8
3-19:40	6.3	5.7	0.8
3-19:50	6.4	5.7	0.7
3-20:00	6.4	5.7	0.8
3-20:10	6.4	5.9	0.4
3-20:20	6.5	5.8	0.4
3-20:30	6.6	5.8	0.3
3-20:40	6.5	5.9	0.2
3-20:50	6.4	5.8	0.3
3-21:00	6.3	5.7	0.3
3-21:10	6.4	5.5	0.2
3-21:20	6.4	5.5	0.3
3-21:30	6.3	5.7	0.3
3-21:40	6.4	5.7	0.3
3-21:50	6.3	5.7	0.3
3-22:00	6.3	5.7	0.4
3-22:10	6.2	5.3	0.5
3-22:20	6.3	5.4	0.5
3-22:30	6.2	5.4	0.5
3-22:40	6.3	5.3	0.5
3-22:50	6.4	5.3	0.5
3-23:00	6.3	5.3	0.5
3-23:10	6.3	5.4	0.3
3-23:20	6.4	5.3	0.2
3-23:30	6.3	5.2	0.2
3-23:40	6.3	5.2	0.2
3-23:50	6.4	5.4	0.1
4-00:00	6.3	5.3	0.2
4-00:10	6.4	5.1	-0.1
4-00:20	6.2	5.2	-0.1
4-00:30	6.3	5.1	-0.2
4-00:40	6.3	5.1	-0.1
4-00:50	6.3	5.2	-0.1
4-01:00	6.3	5.2	0
4-01:10	6.3	5.1	0.1
4-01:20	6.4	5.2	0.1
4-01:30	6.3	5.3	0.1
4-01:40	6.3	5.2	0.1
4-01:50	6.4	5.4	0.1
4-02:00	6.4	5.2	0.1
4-02:10	6.5	5.2	-0.1
4-02:20	6.4	5.2	-0.1
4-02:30	6.4	5.2	-0.1
4-02:40	6.5	5.2	-0.1
4-02:50	6.4	5.1	-0.1
4-03:00	6.4	5.1	-0.1
4-03:10	6.4	5.1	-0.1
4-03:20	6.3	5.2	-0.2
4-03:30	6.3	5.2	-0.2
4-03:40	6.3	5.1	-0.2
4-03:50	6.3	5.1	-0.2
4-04:00	6.3	5.2	-0.2
4-04:10	6.4	5.2	-0.5
4-04:20	6.3	5.1	-0.5
4-04:30	6.4	5	-0.4
4-04:40	6.3	5	-0.4
4-04:50	6.4	5.2	-0.2
4-05:00	9.3	5.2	-0.2
4-05:10	7.9	4.9	-0.1
4-05:20	6.6	4.8	-0.1
4-05:30	6.1	4.8	-0.2
4-05:40	6.1	4.9	-0.3
4-05:50	6.1	5	-0.3
4-06:00	6.3	5	-0.4
4-06:10	5.7	4.7	-0.4
4-06:20	5.9	4.6	-0.4
4-06:30	5.8	4.7	-0.5
4-06:40	5.8	4.6	-0.5
4-06:50	5.7	4.6	-0.4
4-07:00	5.9	4.7	-0.4
4-07:10	5.4	4.7	-0.4
4-07:20	5.6	4.7	-0.4
4-07:30	5.6	4.7	-0.3
4-07:40	5.6	4.6	-0.2
4-07:50	5.4	4.6	-0.1
4-08:00	5.4	4.5	-0.2
4-08:10	5.5	4.4	-0.2
4-08:20	5.5	4.5	-0.3
4-08:30	5.5	4.6	-0.4
4-08:40	5.4	4.5	-0.3
4-08:50	5.7	4.6	-0.4
4-09:00	5.3	4.6	-0.4
4-09:10	5.4	4.2	-0.8
4-09:20	5.4	4.2	-0.8
4-09:30	5.6	4.2	-0.8
4-09:40	5.4	4.5	-0.8
4-09:50	5.6	4.4	-0.7
4-10:00	5.4	4.3	-0.7
4-10:10	5.6	4.2	-0.4
4-10:20	5.7	4.2	-0.2
4-10:30	5.5	4.2	-0.3
4-10:40	5.6	4.5	-0.4
4-10:50	5.6	4.3	-0.4
4-11:00	5.8	4.2	-0.3
4-11:10	5.9	4.9	-0.3
4-11:20	5.8	4.8	-0.3
4-11:30	6.1	4.8	-0.4
4-11:40	5.9	4.9	-0.4
4-11:50	6	4.8	-0.4
4-12:00	5.9	4.8	-0.5
4-12:10	6.5	5.5	-0.5
4-12:20	6.4	5.2	-0.5
4-12:30	6.6	5.2	-0.4
4-12:40	6.4	5.2	-0.5
4-12:50	6.4	5.2	-0.5
4-13:00	6.4	5.2	-0.5
4-13:10	6.7	5.8	-0.5
4-13:20	6.7	5.8	-0.4
4-13:30	6.7	5.8	-0.5
4-13:40	6.7	5.8	-0.5
4-13:50	6.7	5.7	-0.5
4-14:00	6.8	5.7	-0.5
4-14:10	6.7	5.7	-0.2
4-14:20	6.8	5.9	-0.2
4-14:30	6.7	5.8	-0.2
4-14:40	6.8	5.7	-0.1
4-14:50	6.6	5.9	0
4-15:00	6.9	5.7	-0.1
4-15:10	6.7	6	0.4
4-15:20	6.7	6	0.3
4-15:30	6.8	6.1	0.4
4-15:40	6.7	6.1	0.3
4-15:50	6.8	6.1	0.3
4-16:00	6.6	6.2	0.1
4-16:10	6.4	5.9	0.3
4-16:20	6.6	5.8	0.3
4-16:30	6.6	5.8	0.5
4-16:40	6.5	5.9	0.5
4-16:50	6.5	5.8	0.5
4-17:00	6.6	5.9	0.6
4-17:10	6.1	5.6	0.3
4-17:20	6.3	5.5	0.1
4-17:30	6.3	5.6	0.2
4-17:40	6.3	5.6	0.1
4-17:50	6.3	5.5	0.1
4-18:00	6.3	5.7	0.1
4-18:10	6.2	5.2	-0.1
4-18:20	6.1	5.2	0
4-18:30	6.3	5.1	0.1
4-18:40	6.3	5.1	0.1
4-18:50	6.3	5.1	0.1
4-19:00	6.2	5.1	0
4-19:10	5.9	4.8	-0.2
4-19:20	6.1	4.7	-0.4
4-19:30	6	4.8	-0.4
4-19:40	5.9	4.9	-0.4
4-19:50	6.1	4.7	-0.4
4-20:00	5.9	4.7	-0.4
4-20:10	5.5	4.7	-0.3
4-20:20	5.6	4.6	-0.1
4-20:30	5.6	4.6	-0.1
4-20:40	5.7	4.6	-0.2
4-20:50	5.6	4.6	-0.2
4-21:00	5.7	4.5	-0.2
4-21:10	5.1	4.4	-0.4
4-21:20	5.4	4.4	-0.4
4-21:30	5.4	4.3	-0.5
4-21:40	5.1	4.2	-0.4
4-21:50	5.4	4.2	-0.5
4-22:00	5.3	4.5	-0.4
4-22:10	4.8	4	-0.2
4-22:20	5	4	-0.1
4-22:30	5	4.2	-0.2
4-22:40	4.9	4.1	-0.2
4-22:50	4.8	3.9	-0.2
4-23:00	5	4.2	-0.2
4-23:10	4.7	4.1	-0.3
4-23:20	4.8	4.1	-0.2
4-23:30	4.9	4	-0.2
4-23:40	4.9	4	-0.4
4-23:50	4.8	4	-0.4
5-00:00	4.9	4	-0.4
5-00:10	4.7	3.9	-0.4
5-00:20	4.8	3.7	-0.4
5-00:30	4.7	3.7	-0.4
5-00:40	4.6	3.7	-0.3
5-00:50	4.7	3.9	-0.1
5-01:00	4.9	3.9	-0.1
5-01:10	4.7	3.8	-0.2
5-01:20	4.8	3.7	-0.2
5-01:30	4.7	3.7	-0.3
5-01:40	4.9	3.8	-0.4
5-01:50	4.6	3.7	-0.4
5-02:00	4.9	3.7	-0.4
5-02:10	4.7	3.4	-0.4
5-02:20	4.8	3.4	-0.4
5-02:30	4.8	3.6	-0.3
5-02:40	4.7	3.7	-0.1
5-02:50	4.8	3.6	-0.1
5-03:00	4.7	3.5	-0.2
5-03:10	4.8	3.4	-0.2
5-03:20	4.7	3.4	-0.4
5-03:30	4.7	3.4	-0.4
5-03:40	4.9	3.6	-0.4
5-03:50	4.6	3.6	-0.4
5-04:00	4.7	3.6	-0.4
5-04:10	4.6	3.4	-0.5
5-04:20	4.5	3.4	-0.4
5-04:30	4.6	3.4	-0.4
5-04:40	4.6	3.4	-0.4
5-04:50	4.6	3.4	-0.2
5-05:00	4.6	3.5	-0.1
5-05:10	4.7	3.5	-0.2
5-05:20	4.7	3.4	-0.2
5-05:30	4.7	3.4	-0.3
5-05:40	4.8	3.4	-0.3
5-05:50	4.7	3.3	-0.3
5-06:00	4.7	3.3	-0.4
5-06:10	4.7	3.3	-0.5
5-06:20	4.8	3.5	-0.4
5-06:30	4.7	3.4	-0.3
5-06:40	4.9	3.2	-0.1
5-06:50	4.8	3.2	-0.2
5-07:00	4.7	3.4	-0.2
5-07:10	4.8	3.4	-0.3
5-07:20	4.7	3.4	-0.4
5-07:30	4.6	3.5	-0.4
5-07:40	4.8	3.4	-0.4
5-07:50	4.8	3.4	-0.4
5-08:00	4.7	3.4	-0.4
5-08:10	4.9	3.2	-0.4
5-08:20	4.7	3.2	-0.2
5-08:30	4.7	3.5	-0.1
5-08:40	4.8	3.4	-0.1
5-08:50	4.7	3.3	-0.2
5-09:00	4.9	3.3	-0.4
5-09:10	5	3.3	-0.3
5-09:20	4.9	3.3	-0.4
5-09:30	5.1	3.4	-0.4
5-09:40	5.1	3.4	-0.4
5-09:50	4.9	3.4	-0.4
5-10:00	5	3.5	-0.3
5-10:10	5.4	3.6	-0.1
5-10:20	5.2	3.7	-0.1
5-10:30	5.4	3.7	-0.2
5-10:40	5.3	3.7	-0.4
5-10:50	5.4	3.7	-0.4
5-11:00	5.4	3.7	-0.4
5-11:10	5.7	3.9	-0.4
5-11:20	5.6	3.8	-0.4
5-11:30	5.5	3.9	-0.4
5-11:40	5.7	3.8	-0.3
5-11:50	5.6	3.8	-0.1
5-12:00	5.6	3.8	-0.2
5-12:10	5.9	4.4	-0.2
5-12:20	5.7	4.3	-0.4
5-12:30	5.7	4.2	-0.4
5-12:40	5.7	4.3	-0.4
5-12:50	5.8	4.4	-0.4
5-13:00	5.8	4.3	-0.4
5-13:10	5.8	4.7	-0.3
5-13:20	5.9	4.8	-0.1
5-13:30	5.7	4.8	-0.2
5-13:40	5.8	4.9	-0.2
5-13:50	5.7	4.8	-0.2
5-14:00	5.8	4.8	-0.2
5-14:10	6	5	-0.2
5-14:20	5.9	4.9	-0.4
5-14:30	5.9	5	-0.4
5-14:40	5.9	5	-0.4
5-14:50	6.1	5	-0.4
5-15:00	5.9	5	-0.3
5-15:10	5.6	5.2	-0.1
5-15:20	5.9	5.1	-0.2
5-15:30	5.9	5	-0.2
5-15:40	5.7	5	-0.2
5-15:50	5.8	5.2	-0.3
5-16:00	5.8	5.1	-0.4
5-16:10	5.7	5.2	-0.4
5-16:20	5.8	5.1	-0.4
5-16:30	5.9	5.1	-0.4
5-16:40	5.6	5.2	-0.2
5-16:50	5.9	5.2	-0.1
5-17:00	5.6	5.2	-0.1
5-17:10	5.7	5.2	-0.2
5-17:20	5.6	5	-0.3
5-17:30	5.6	5	-0.3
5-17:40	5.6	5.3	-0.3
5-17:50	5.7	5.1	-0.3
5-18:00	5.7	4.9	-0.4
5-18:10	5.6	4.9	-0.4
5-18:20	5.7	5	-0.4
5-18:30	5.5	4.9	-0.4
5-18:40	5.8	4.9	-0.4
5-18:50	5.5	4.9	-0.3
5-19:00	5.7	4.9	-0.2
5-19:10	5.3	4.9	-0.2
5-19:20	5.6	4.9	-0.2
5-19:30	5.5	4.9	-0.1
5-19:40	5.4	4.9	-0.2
5-19:50	5.5	4.9	-0.2
5-20:00	5.5	4.8	-0.4
5-20:10	5.5	4.7	-0.4
5-20:20	5.4	4.9	-0.4
5-20:30	5.6	4.9	-0.4
5-20:40	5.4	4.7	-0.4
5-20:50	5.6	4.7	-0.3
5-21:00	5.6	4.9	-0.2
5-21:10	5.6	4.9	-0.2
5-21:20	5.4	4.8	-0.2
5-21:30	5.5	4.7	-0.2
5-21:40	5.5	4.9	-0.4
5-21:50	5.5	4.9	-0.4
5-22:00	5.6	4.7	-0.4
5-22:10	5.4	4.4	-0.4
5-22:20	5.6	4.6	-0.4
5-22:30	5.5	4.6	-0.4
5-22:40	5.4	4.4	-0.4
5-22:50	5.5	4.4	-0.1
5-23:00	5.5	4.4	-0.2
5-23:10	5.6	4.2	-0.3
5-23:20	5.6	4.3	-0.4
5-23:30	5.4	4.3	-0.4
5-23:40	5.6	4.3	-0.4
5-23:50	5.4	4.2	-0.4
6-00:00	5.4	4.2	-0.4
6-00:10	5.7	3.8	-0.3
6-00:20	5.5	3.9	-0.1
6-00:30	5.6	3.9	-0.1
6-00:40	5.6	3.9	-0.2
6-00:50	5.6	4	-0.3
6-01:00	5.7	4.1	-0.3
6-01:10	5.6	3.8	-0.3
6-01:20	5.7	3.7	-0.4
6-01:30	5.5	3.7	-0.4
6-01:40	5.7	3.7	-0.4
6-01:50	5.7	3.9	-0.2
6-02:00	5.6	3.7	-0.2
6-02:10	5.8	3.6	-0.6
6-02:20	5.6	3.6	-0.7
6-02:30	5.9	3.6	-0.7
6-02:40	5.7	3.6	-0.7
6-02:50	5.7	3.6	-0.8
6-03:00	5.7	3.7	-0.7
6-03:10	5.9	3.5	-0.5
6-03:20	5.8	3.6	-0.4
6-03:30	5.9	3.5	-0.5
6-03:40	5.7	3.5	-0.6
6-03:50	5.9	3.5	-0.7
6-04:00	5.8	3.5	-0.7
6-04:10	6.1	3.4	-0.7
6-04:20	5.9	3.6	-0.7
6-04:30	5.9	3.5	-0.8
6-04:40	5.9	3.5	-0.7
6-04:50	5.9	3.5	-0.5
6-05:00	5.9	3.5	-0.5
6-05:10	6.1	3.2	-0.6
6-05:20	6.1	3.2	-0.7
6-05:30	6.1	3.2	-0.7
6-05:40	6.1	3.2	-0.8
6-05:50	6.1	3.1	-0.7
6-06:00	6.1	3.1	-0.7
6-06:10	6.3	3	-0.5
6-06:20	6.3	3	-0.5
6-06:30	6.3	3	-0.4
6-06:40	6.3	2.9	-0.3
6-06:50	6.2	2.9	-0.3
6-07:00	6.3	2.9	-0.3
6-07:10	6.4	2.4	-0.2
6-07:20	6.3	2.6	-0.3
6-07:30	6.3	2.7	-0.2
6-07:40	6.3	2.8	-0.2
6-07:50	6.4	2.7	-0.2
6-08:00	6.3	2.7	-0.2
6-08:10	6.4	2.2	-0.2
6-08:20	6.4	2.2	-0.2
6-08:30	6.4	2.2	-0.3
6-08:40	6.4	2.4	-0.3
6-08:50	6.4	2.5	-0.4
6-09:00	6.3	2.4	-0.4
6-09:10	6.7	2.5	-0.4
6-09:20	6.7	2.4	-0.4
6-09:30	6.9	2.4	-0.5
6-09:40	6.7	2.3	-0.4
6-09:50	6.7	2.3	-0.4
6-10:00	6.8	2.3	-0.2
6-10:10	6.9	2.2	-0.1
6-10:20	7	2.2	-0.2
6-10:30	6.9	2.2	-0.2
6-10:40	6.9	2.2	-0.3
6-10:50	7	2.2	-0.3
6-11:00	6.8	2.5	-0.4
6-11:10	7.3	2.9	-0.4
6-11:20	7.2	2.8	-0.4
6-11:30	7.2	2.8	-0.4
6-11:40	7.1	2.8	-0.4
6-11:50	7.3	2.8	-0.4
6-12:00	7.1	2.9	-0.2
6-12:10	7.6	3.6	-0.2
6-12:20	7.5	3.4	-0.1
6-12:30	7.7	3.4	-0.2
6-12:40	7.6	3.6	-0.3
6-12:50	7.6	3.6	-0.4
6-13:00	7.6	3.4	-0.4
6-13:10	8.1	4.5	-0.2
6-13:20	8	4.2	-0.2
6-13:30	8.2	4.2	-0.2
6-13:40	8	4.4	0
6-13:50	8.1	4.4	0
6-14:00	8.2	4.2	0
6-14:10	8.3	4.4	0.5
6-14:20	8.5	4.5	0.5
6-14:30	8.4	4.6	0.5
6-14:40	8.4	4.5	0.4
6-14:50	8.4	4.4	0.4
6-15:00	8.5	4.4	0.4
6-15:10	8.4	4.5	1.3
6-15:20	8.4	4.5	1.3
6-15:30	8.5	4.6	1.3
6-15:40	8.4	4.6	1.3
6-15:50	8.3	4.5	1.3
6-16:00	8.4	4.6	1.3
6-16:10	8.3	4.7	1.7
6-16:20	8.4	4.6	1.7
6-16:30	8.4	4.7	1.7
6-16:40	8.3	4.7	1.7
6-16:50	8.4	4.7	1.7
6-17:00	8.3	4.8	1.7
6-17:10	7.8	4.7	1.8
6-17:20	8	4.7	1.8
6-17:30	7.9	4.6	1.8
6-17:40	8	4.6	1.8
6-17:50	8	4.6	1.8
6-18:00	8	4.5	1.8
6-18:10	7.6	4.2	1.6
6-18:20	7.8	4.2	1.6
6-18:30	7.8	4.3	1.6
6-18:40	7.7	4.3	1.6
6-18:50	7.7	4.4	1.6
6-19:00	7.8	4.3	1.6
6-19:10	7.4	3.7	1.4
6-19:20	7.6	4	1.5
6-19:30	7.7	3.8	1.5
6-19:40	7.6	3.7	1.5
6-19:50	7.5	3.7	1.5
6-20:00	7.7	3.8	1.5
6-20:10	7.4	3.7	0.9
6-20:20	7.4	3.7	0.9
6-20:30	7.5	3.6	0.9
6-20:40	7.4	3.6	1
6-20:50	7.4	3.6	0.9
6-21:00	7.4	3.6	0.9
6-21:10	7.3	3.4	0.6
6-21:20	7.3	3.4	0.7
6-21:30	7.3	3.3	0.7
6-21:40	7.3	3.4	0.7
6-21:50	7.3	3.4	0.7
6-22:00	7.4	3.4	0.6
6-22:10	7.1	3.3	0.8
6-22:21	7.1	3.3	0.8
6-22:30	7.1	3.4	0.8
6-22:40	7.2	3.3	0.8
6-22:50	7.2	3.4	0.8
6-23:00	7.1	3.3	0.7
6-23:10	6.7	3.1	0.8
6-23:20	6.9	3.1	0.8
6-23:30	6.9	3	0.8
6-23:40	7	3	0.8
6-23:50	6.9	3	0.7
7-00:00	7	2.9	0.8
7-00:10	6.7	2.8	0.8
7-00:20	6.8	2.9	0.8
7-00:30	6.9	2.8	0.8
7-00:40	6.7	2.8	0.8
7-00:50	6.9	2.9	0.8
7-01:00	6.9	3	0.8
7-01:10	6.7	2.7	0.6
7-01:20	6.7	2.6	0.6
7-01:30	6.7	2.7	0.6
7-01:40	6.9	2.6	0.6
7-01:50	6.9	2.6	0.6
7-02:00	6.8	2.6	0.6
7-02:10	6.8	2.4	0.1
7-02:20	6.8	2.4	0.2
7-02:30	6.9	2.4	0.2
7-02:40	6.8	2.3	0.1
7-02:50	6.9	2.4	0.1
7-03:00	6.7	2.3	0
7-03:10	6.8	2.3	-0.2
7-03:20	6.7	2.3	-0.1
7-03:30	6.9	2.4	-0.1
7-03:40	6.7	2.5	0.1
7-03:50	6.7	2.4	0.1
7-04:00	6.9	2.4	0.1
7-04:10	6.9	2.2	-0.2
7-04:20	6.9	2.3	-0.2
7-04:30	6.9	2.3	-0.2
7-04:40	6.7	2.2	-0.2
7-04:50	6.7	2.2	-0.4
7-05:00	6.8	2.2	-0.4
7-05:10	6.9	2	-0.4
7-05:20	6.9	2	-0.4
7-05:30	7	2	-0.4
7-05:40	6.9	2	-0.4
7-05:50	6.9	2.2	-0.4
7-06:00	7.1	2.3	-0.4
7-06:10	6.9	2.3	-0.4
7-06:20	6.9	2.3	-0.4
7-06:30	6.9	2.2	-0.3
7-06:40	6.9	2.1	-0.2
7-06:50	7	2.1	-0.1
7-07:00	7.1	2	-0.2
7-07:10	6.9	2	-0.2
7-07:20	6.9	2	-0.2
7-07:30	6.9	2	-0.2
7-07:40	6.9	1.9	-0.2
7-07:50	6.9	1.9	-0.2
7-08:00	6.9	2	-0.3
7-08:10	7.1	1.9	-0.2
7-08:20	6.9	2.1	-0.4
7-08:30	6.9	2	-0.5
7-08:40	6.9	2	-0.4
7-08:50	7	2.1	-0.4
7-09:00	6.9	2	-0.4
7-09:10	7.1	1.7	-0.5
7-09:20	7.1	1.7	-0.4
7-09:30	7.1	1.7	-0.4
7-09:40	7.1	1.7	-0.5
7-09:50	7.3	1.7	-0.5
7-10:00	7.1	1.7	-0.5
7-10:10	7.5	2	-0.5
7-10:20	7.4	2	-0.4
7-10:30	7.3	2.1	-0.4
7-10:40	7.5	2.1	-0.2
7-10:50	7.4	2	-0.3
7-11:00	7.4	2	-0.2
7-11:10	7.9	2.2	-0.2
7-11:20	7.9	2.2	-0.2
7-11:30	8	2.2	-0.1
7-11:40	8	2.2	-0.1
7-11:50	7.9	2.4	-0.2
7-12:00	8	2.3	-0.2
7-12:10	8.4	3.2	0.2
7-12:20	8.6	3.2	0.2
7-12:30	8.5	3	0.1
7-12:40	8.6	3	0.3
7-12:50	8.6	3	0.4
7-13:00	8.4	3	0.3
7-13:10	8.9	4.1	1.6
7-13:20	8.9	4	1.8
7-13:30	8.9	3.8	1.8
7-13:40	9	3.8	1.8
7-13:50	8.9	3.9	1.8
7-14:00	9	4	1.9
7-14:10	8.9	4.6	2.4
7-14:20	8.9	4.6	2.3
7-14:30	8.9	4.5	2.3
7-14:40	9	4.5	2.3
7-14:50	9	4.6	2.3
7-15:00	8.9	4.5	2.3
7-15:10	9.1	5.2	2.5
7-15:20	9	5.2	2.5
7-15:30	9.3	5	2.4
7-15:40	9.1	5	2.5
7-15:50	9	5	2.5
7-16:00	9.1	5	2.4
7-16:10	8.9	5	3.3
7-16:20	9	5.2	3.1
7-16:30	9	5	3.1
7-16:40	8.9	5	3.1
7-16:50	9.1	5.1	3.3
7-17:00	9.1	5.2	3.3
7-17:10	8.9	4.8	2.9
7-17:20	8.9	4.8	2.8
7-17:30	8.9	4.9	2.9
7-17:40	9.1	4.9	2.9
7-17:50	8.9	4.9	2.8
7-18:00	8.9	4.8	2.8
7-18:10	8.6	4.4	1.6
7-18:20	8.7	4.4	1.6
7-18:31	8.8	4.7	1.6
7-18:40	8.7	4.5	1.6
7-18:50	8.8	4.4	1.7
7-19:00	8.7	4.4	1.7
7-19:10	8.6	4.2	0.5
7-19:20	8.6	4	0.6
7-19:30	8.6	4	0.6
7-19:40	8.6	4	0.7
7-19:50	8.6	4.2	0.7
7-20:00	8.6	4.1	0.8
7-20:10	8.4	3.9	0.2
7-20:20	8.4	3.9	0.1
7-20:30	8.5	3.9	0.1
7-20:40	8.6	3.8	0.1
7-20:50	8.4	3.8	0.1
7-21:00	8.4	3.8	0.1
7-21:10	8.3	3.7	0.2
7-21:20	8.4	3.7	0.2
7-21:30	8.4	3.7	0.1
7-21:40	8.3	3.6	0.1
7-21:50	8.4	3.6	0.1
7-22:00	8.3	3.6	0.1
7-22:10	8.1	3.4	-0.2
7-22:20	8.1	3.4	-0.3
7-22:30	8.3	3.3	-0.3
7-22:40	8.3	3.3	-0.4
7-22:50	8.2	3.3	-0.3
7-23:00	8.1	3.4	-0.3
7-23:10	8	3.7	-0.2
7-23:20	7.9	3.7	-0.1
7-23:30	8	3.6	-0.1
7-23:40	7.9	3.6	-0.2
7-23:50	8	3.4	-0.1
8-00:00	8	3.4	-0.2
8-00:10	8	3.4	-0.2
8-00:20	8.1	3.4	-0.4
8-00:30	7.9	3.7	-0.4
8-00:40	7.9	3.6	-0.4
8-00:50	8.1	3.5	-0.5
8-01:00	8.1	3.4	-0.5
8-01:10	8.1	3.6	-0.5
8-01:20	8	3.7	-0.5
8-01:30	7.9	3.7	-0.5
8-01:40	7.9	3.7	-0.5
8-01:50	7.9	3.6	-0.5
8-02:00	8	3.6	-0.5
8-02:10	7.9	3.7	-0.5
8-02:20	8	3.6	-0.5
8-02:30	7.9	3.6	-0.5
8-02:40	8.1	3.7	-0.4
8-02:50	8	3.6	-0.4
8-03:00	7.9	3.6	-0.2
8-03:10	8.2	3.7	-0.2
8-03:20	8.2	3.7	-0.3
8-03:30	8	3.7	-0.3
8-03:40	8.1	3.9	-0.2
8-03:50	8.3	3.9	-0.3
8-04:00	8.1	3.9	-0.3
8-04:10	8.1	3.9	-0.3
8-04:20	8.1	3.9	-0.4
8-04:30	8.1	3.7	-0.2
8-04:40	8.1	3.7	-0.3
8-04:50	8.1	3.9	-0.3
8-05:00	8.1	4	-0.2
8-05:10	8	4	-0.2
8-05:20	7.9	4	-0.1
8-05:30	8	4	-0.2
8-05:40	8	4	-0.2
8-05:50	8	4.1	-0.2
8-06:00	7.9	4	-0.2
8-06:10	8.1	4	-0.2
8-06:20	8	3.9	-0.2
8-06:30	8	4	-0.2
8-06:40	8	4	-0.3
8-06:50	8.1	4	-0.3
8-07:00	8	4	-0.4
8-07:10	8	4	-0.4
8-07:20	7.9	4	-0.4
8-07:30	8	4	-0.4
8-07:40	8.1	4	-0.4
8-07:50	8	4	-0.5
8-08:00	8	4	-0.5
8-08:10	8	4	-0.3
8-08:20	8	4	-0.3
8-08:30	7.9	4	-0.2
8-08:40	8	3.9	-0.2
8-08:50	8	4	0
8-09:00	8	4	0
8-09:10	7.7	4	0.2
8-09:20	7.8	4	0.3
8-09:30	7.7	4	0.3
8-09:40	7.8	3.9	0.3
8-09:50	7.8	3.9	0.3
8-10:00	7.9	3.9	0.3
8-10:10	7.9	4.1	0.5
8-10:20	8	4.2	0.6
8-10:30	7.9	4.3	0.7
8-10:40	7.9	4.3	0.6
8-10:50	7.9	4.3	0.6
8-11:00	7.9	4.2	0.6
8-11:10	8	4.5	1.1
8-11:20	7.9	4.5	0.9
8-11:30	7.9	4.6	0.9
8-11:40	7.9	4.5	0.9
8-11:50	7.9	4.5	0.9
8-12:00	8	4.5	0.9
8-12:10	7.9	4.9	1.6
8-12:20	7.9	4.8	1.5
8-12:30	7.9	4.7	1.5
8-12:40	7.9	4.7	1.5
8-12:50	7.9	4.7	1.5
8-13:00	8.1	4.7	1.5
8-13:10	7.9	5.3	2
8-13:20	7.9	5.2	2
8-13:30	7.9	5	2
8-13:40	7.9	5	1.9
8-13:50	8	5	1.9
8-14:00	7.9	5.2	1.9
8-14:10	8.1	5.4	2.9
8-14:20	8	5.3	2.8
8-14:30	8	5.3	2.7
8-14:40	8	5.4	2.6
8-14:50	8	5.3	2.6
8-15:00	8	5.4	2.6
8-15:10	7.9	5.2	3.3
8-15:20	8	5.2	3.3
8-15:30	7.9	5.4	3.3
8-15:40	7.9	5.4	3.1
8-15:50	8	5.2	3.1
8-16:00	7.9	5.2	3.3
8-16:10	7.7	5.3	3.9
8-16:20	7.7	5.3	3.6
8-16:30	7.8	5.2	3.6
8-16:40	7.7	5.2	3.6
8-16:50	7.7	5.4	3.6
8-17:00	7.6	5.4	3.5
8-17:10	7.3	5.5	3.6
8-17:20	7.5	5.4	3.7
8-17:30	7.5	5.4	3.8
8-17:40	7.4	5.4	3.8
8-17:50	7.4	5.4	3.7
8-18:00	7.5	5.4	3.8
8-18:10	6.9	5.2	3.5
8-18:20	7	5.4	3.6
8-18:30	6.9	5.4	3.5
8-18:40	7.1	5.2	3.5
8-18:50	6.9	5.2	3.4
8-19:00	6.9	5.5	3.4
8-19:10	6.6	5.3	3.1
8-19:20	6.7	5.2	3.1
8-19:30	6.7	5.2	3.1
8-19:40	6.8	5.5	3.1
8-19:50	6.7	5.4	3.2
8-20:00	6.7	5.3	3.2
8-20:10	6.2	5.2	2.9
8-20:20	6.5	5.2	2.9
8-20:30	6.5	5.4	2.9
8-20:40	6.4	5.3	2.9
8-20:50	6.4	5.2	2.9
8-21:00	6.4	5.2	2.9
8-21:10	6.1	5.4	2.6
8-21:20	6.2	5.5	2.6
8-21:30	6.3	5.4	2.6
8-21:40	6.3	5.4	2.6
8-21:50	6.2	5.4	2.6
8-22:00	6.2	5.4	2.6
8-22:10	6	5.3	2.4
8-22:20	6.2	5.4	2.5
8-22:30	6.1	5.4	2.4
8-22:40	6.2	5.3	2.5
8-22:50	6.2	5.4	2.5
8-23:00	6.2	5.3	2.5
8-23:10	5.8	5.6	2.3
8-23:20	6	5.5	2.4
8-23:30	6	5.4	2.6
8-23:40	5.8	5.4	2.5
8-23:50	5.8	5.4	2.5
9-00:00	6.1	5.6	2.4
9-00:10	5.6	5.6	2.1
9-00:20	5.6	5.4	2.2
9-00:30	5.7	5.4	2.1
9-00:40	5.7	5.3	2.1
9-00:50	5.5	5.6	2.1
9-01:00	5.6	5.6	2.3
9-01:10	5.4	5.6	2.5
9-01:20	5.5	5.6	2.4
9-01:30	5.5	5.5	2.5
9-01:40	5.4	5.6	2.4
9-01:50	5.5	5.5	2.5
9-02:00	5.4	5.5	2.5
9-02:10	5.1	5.6	2.5
9-02:20	5.2	5.5	2.5
9-02:30	5.2	5.6	2.5
9-02:40	5.1	5.6	2.4
9-02:50	5.2	5.6	2.5
9-03:00	5.1	5.7	2.5
9-03:10	4.9	5.7	2.3
9-03:20	4.9	5.7	2.2
9-03:30	5	5.6	2.2
9-03:40	5.1	5.6	2.1
9-03:50	4.9	5.6	2.2
9-04:00	4.9	5.6	2.1
9-04:10	4.5	5.6	2.1
9-04:20	4.6	5.5	2.1
9-04:30	4.8	5.6	2.3
9-04:40	4.6	5.6	2.3
9-04:50	4.6	5.5	2.4
9-05:00	4.7	5.6	2.3
9-05:10	4.4	5.5	2.5
9-05:20	4.4	5.6	2.5
9-05:30	4.5	5.6	2.3
9-05:40	4.7	5.6	2.4
9-05:50	4.4	5.6	2.3
9-06:00	4.5	5.6	2.3
9-06:10	4.5	5.4	2.6
9-06:20	4.4	5.4	2.6
9-06:30	4.4	5.4	2.5
9-06:40	4.6	5.4	2.6
9-06:50	4.6	5.4	2.6
9-07:00	4.6	5.4	2.6
9-07:10	4.6	5.4	2.9
9-07:20	4.3	5.4	2.8
9-07:30	4.6	5.6	2.7
9-07:40	4.6	5.4	2.7
9-07:50	4.4	5.4	2.6
9-08:00	4.5	5.6	2.6
9-08:10	4.7	5.7	2.6
9-08:20	4.6	5.7	2.7
9-08:30	4.7	5.7	2.8
9-08:43	4.6	5.7	2.8
9-08:50	4.7	5.6	2.8
9-09:00	4.6	5.6	2.6
9-09:10	5.1	5.6	2.6
9-09:20	4.9	5.6	2.6
9-09:30	4.9	5.5	2.7
9-09:40	4.9	5.6	2.8
9-09:50	5	5.6	2.9
9-10:00	4.9	5.6	2.8
9-10:10	5.6	5.9	2.8
9-10:20	5.6	5.8	2.9
9-10:30	5.4	5.7	2.9
9-10:40	5.5	5.7	2.9
9-10:50	5.6	5.8	2.9
9-11:00	5.5	5.9	2.8
9-11:10	5.9	6.4	2.9
9-11:20	5.9	6.3	2.9
9-11:30	6	6.3	2.8
9-11:40	5.9	6.3	2.9
9-11:50	5.9	6.3	2.9
9-12:00	5.9	6.3	2.9
9-12:10	6.4	6.7	3.1
9-12:20	6.4	6.7	3.1
9-12:30	6.3	6.7	3.1
9-12:40	6.3	6.6	3.3
9-12:50	6.3	6.5	3.3
9-13:00	6.4	6.6	3.2
9-13:10	6.4	7	3.6
9-13:20	6.3	6.9	3.6
9-13:30	6.2	6.9	3.8
9-13:40	6.4	6.9	3.7
9-13:50	6.3	6.9	3.8
9-14:00	6.3	6.8	3.8
9-14:10	6.2	7.2	3.8
9-14:20	6.3	7.2	4
9-14:30	6.3	7.2	3.9
9-14:40	6.4	7.4	3.8
9-14:50	6.3	7.3	3.8
9-15:00	6.3	7.4	3.8
9-15:10	6.3	7.3	3.9
9-15:20	6.3	7.2	3.9
9-15:30	6.2	7.4	4
9-15:40	6.4	7.4	4
9-15:50	6.4	7.2	4
9-16:00	6.4	7.3	4
9-16:10	6.1	7.4	4.6
9-16:20	6.1	7.2	4.7
9-16:30	6.3	7.2	4.6
9-16:40	6.3	7.2	4.6
9-16:50	6.3	7.4	4.7
9-17:00	6.3	7.2	4.5
9-17:10	6	7.4	4.2
9-17:20	6.1	7.3	4.2
9-17:30	6.1	7.2	4.2
9-17:40	6.1	7.4	4.3
9-17:50	6.2	7.3	4.3
9-18:00	6.1	7.2	4.3
9-18:10	5.8	7	3.9
9-18:20	5.9	7.2	3.8
9-18:30	5.9	7	3.9
9-18:40	6	7	4.2
9-18:50	6	7.2	4.1
9-19:00	5.9	7	4
9-19:10	5.7	6.9	3.6
9-19:20	5.7	6.8	3.7
9-19:30	5.9	6.8	3.8
9-19:40	5.8	6.9	3.8
9-19:50	5.7	6.9	3.8
9-20:00	5.7	7	4
9-20:10	5.5	6.7	3.3
9-20:20	5.6	6.7	3.3
9-20:30	5.6	6.9	3.3
9-20:40	5.7	6.7	3.3
9-20:50	5.6	6.7	3.3
9-21:00	5.7	6.9	3.3
9-21:10	5.3	6.8	2.9
9-21:20	5.4	6.8	2.9
9-21:30	5.6	6.7	3.2
9-21:40	5.5	6.7	3.1
9-21:50	5.3	6.7	2.9
9-22:00	5.6	6.9	2.9
9-22:10	5.4	6.6	2.7
9-22:20	5.5	6.6	2.7
9-22:30	5.5	6.6	2.8
9-22:40	5.5	6.6	2.8
9-22:50	5.4	6.5	2.8
9-23:00	5.5	6.6	2.8
9-23:10	5.3	6.6	2.6
9-23:20	5.3	6.7	2.6
9-23:30	5.4	6.7	2.5
9-23:40	5.3	6.7	2.6
9-23:50	5.3	6.7	2.6
10-00:00	5.3	6.7	2.6
10-00:10	5	6.4	2.3
10-00:20	5.3	6.3	2.6
10-00:30	5	6.6	2.5
10-00:40	5.4	6.4	2.4
10-00:50	5	6.4	2.4
10-01:00	5.1	6.4	2.3
10-01:10	5.1	6.6	2.3
10-01:20	5.1	6.6	2.4
10-01:30	5.3	6.4	2.4
10-01:40	5	6.4	2.5
10-01:50	5.2	6.6	2.5
10-02:00	5.1	6.4	2.5
10-02:10	5.1	6.4	2.5
10-02:20	5	6.3	2.5
10-02:30	5.1	6.3	2.5
10-02:40	5.1	6.4	2.5
10-02:50	4.9	6.4	2.5
10-03:00	4.9	6.4	2.5
10-03:10	5.1	6.4	2.5
10-03:20	5.1	6.2	2.5
10-03:30	5.1	6.2	2.4
10-03:40	5	6.4	2.5
10-03:50	4.9	6.3	2.5
10-04:00	5	6.2	2.4
10-04:10	4.9	6.2	2.4
10-04:20	4.8	6.2	2.3
10-04:30	5.1	6.3	2.2
10-04:40	4.9	6.2	2.2
10-04:50	4.9	6.2	2.2
10-05:00	5	6.2	2.2
10-05:10	4.7	6.1	2.1
10-05:20	4.9	6.2	2.1
10-05:30	4.8	6.2	2.1
10-05:40	4.8	6.2	2.1
10-05:50	4.7	6.2	2.1
10-06:00	4.9	6.3	2.1
10-06:10	4.7	6	2.1
10-06:20	4.7	6	2.3
10-06:30	4.7	6	2.5
10-06:40	4.7	6.2	2.4
10-06:50	4.8	6.2	2.4
10-07:00	4.7	6	2.3
10-07:10	4.9	5.9	2.3
10-07:20	4.7	6	2.3
10-07:30	4.7	6	2.3
10-07:40	4.8	6	2.2
10-07:50	4.8	6	2.2
10-08:00	4.9	6	2.2
10-08:10	4.8	5.7	2.1
10-08:20	4.7	5.9	2.1
10-08:30	4.8	5.7	2.1
10-08:40	4.8	5.7	2.1
10-08:50	4.8	5.9	2.1
10-09:00	4.7	5.9	2.1
10-09:10	4.9	5.5	2
10-09:20	4.9	5.5	2
10-09:30	4.9	5.5	2.2
10-09:40	4.9	5.5	2.1
10-09:50	4.9	5.5	2.2
10-10:00	4.7	5.6	2.1
10-10:10	5.2	5.7	2.2
10-10:20	4.9	5.7	2.1
10-10:30	5	5.7	2.3
10-10:40	5.1	5.6	2.1
10-10:50	5.1	5.7	2.2
10-11:00	4.9	5.5	2.2
10-11:10	5.5	5.5	2.3
10-11:20	5.2	5.5	2.2
10-11:30	5.3	5.5	2.3
10-11:40	5.4	5.5	2.1
10-11:50	5.3	5.7	2.2
10-12:00	5.4	5.7	2.2
10-12:10	5.4	5.8	2.2
10-12:20	5.4	5.7	2.3
10-12:30	5.6	5.7	2.3
10-12:40	5.4	5.7	2.3
10-12:50	5.5	5.7	2.2
10-13:00	5.6	5.7	2.2
10-13:10	5.4	6.1	2.3
10-13:20	5.4	6.2	2.3
10-13:30	5.6	6.2	2.3
10-13:40	5.6	6.1	2.3
10-13:50	5.6	6	2.3
10-14:00	5.5	6.2	2.3
10-14:10	5.7	6.3	3.4
10-14:20	5.5	6.3	3.3
10-14:30	5.6	6.2	3.3
10-14:40	5.7	6.2	3.4
10-14:50	5.5	6.2	3.5
10-15:00	5.7	6.2	3.3
10-15:10	5.7	6.1	2.5
10-15:20	5.6	6.1	2.6
10-15:30	5.6	6.1	2.6
10-15:40	5.7	6.1	2.5
10-15:50	5.6	6.1	2.6
10-16:00	5.6	6.2	2.6
10-16:10	5.6	6.4	2.6
10-16:20	5.7	6.3	2.6
10-16:30	5.6	6.4	2.5
10-16:40	5.7	6.2	2.6
10-16:50	5.6	6.3	2.6
10-17:00	5.6	6.2	2.5
10-17:10	5.4	5.9	2.5
10-17:20	5.4	5.9	2.5
10-17:30	5.4	6.2	2.5
10-17:40	5.4	6.1	2.3
10-17:50	5.4	6.2	2.4
10-18:00	5.4	6	2.3
10-18:10	5.4	5.7	2.3
10-18:20	5.3	5.8	2.2
10-18:30	5.6	5.9	2.3
10-18:40	5.3	5.8	2.3
10-18:50	5.4	5.7	2.3
10-19:00	5.4	5.7	2.3
10-19:10	5.1	5.2	2.1
10-19:20	5.3	5.4	2.2
10-19:30	5.3	5.4	2.3
10-19:40	5.2	5.4	2.4
10-19:50	5	5.4	2.3
10-20:00	5.3	5.4	2.3
10-20:10	5.1	5.1	2.1
10-20:20	5.1	5	2.3
10-20:30	5.1	5	2.1
10-20:40	6.7	5	2.1
10-20:50	5.1	5	2
10-21:00	5	5	2.1
10-21:10	5.2	4.8	1.9
10-21:20	5.1	4.8	1.9
10-21:30	5.1	4.9	1.9
10-21:40	5.1	4.9	1.9
10-21:50	5.2	4.9	1.9
10-22:00	5.1	4.9	1.9
10-22:10	5	4.9	1.8
10-22:20	5.1	4.8	1.8
10-22:30	5	4.8	1.8
10-22:40	5.1	4.7	1.8
10-22:50	4.9	4.9	1.8
10-23:00	4.9	4.7	1.8
10-23:10	5.1	4.7	1.8
10-23:20	5.1	4.9	1.8
10-23:30	5.1	4.7	1.8
10-23:40	5.1	4.7	1.8
10-23:50	5	4.8	1.8
11-00:00	4.9	4.8	1.8
11-00:10	4.8	4.5	1.6
11-00:20	4.9	4.5	1.6
11-00:30	5	4.5	1.7
11-00:40	4.9	4.7	1.6
11-00:50	4.9	4.6	1.7
11-01:00	4.7	4.6	1.7
11-01:10	5.1	4.5	1.6
11-01:20	4.9	4.4	1.6
11-01:30	4.9	4.4	1.6
11-01:40	5.1	4.4	1.6
11-01:50	4.9	4.4	1.6
11-02:00	5.1	4.3	1.6
11-02:10	4.7	4.3	1.5
11-02:20	4.8	4.4	1.5
11-02:30	4.9	4.4	1.5
11-02:40	4.8	4.5	1.5
11-02:50	4.7	4.4	1.6
11-03:00	4.7	4.4	1.6
11-03:10	4.4	4.5	1.5
11-03:20	4.6	4.6	1.4
11-03:30	4.4	4.6	1.4
11-03:40	4.4	4.5	1.4
11-03:50	4.6	4.5	1.3
11-04:00	4.5	4.5	1.4
11-04:10	4.1	4.2	1.3
11-04:20	4.3	4.2	1.3
11-04:30	4.1	4.4	1.3
11-04:40	4.2	4.4	1.3
11-04:50	4.2	4.3	1.4
11-05:00	4.2	4.2	1.3
11-05:10	3.9	4.1	1.4
11-05:20	4	4.1	1.5
11-05:30	3.9	4.2	1.4
11-05:40	4.1	4.2	1.3
11-05:50	4.1	4.2	1.4
11-06:00	4	4.2	1.4
11-06:10	3.7	4.1	1.3
11-06:20	3.7	4.2	1.3
11-06:30	3.7	4.2	1.3
11-06:40	3.9	4.1	1.3
11-06:50	3.5	4.1	1.3
11-07:00	3.7	4	1.3
11-07:10	3.1	3.6	1.3
11-07:20	3.4	3.6	1.3
11-07:30	3.1	3.6	1.4
11-07:40	3.2	3.7	1.3
11-07:50	3.3	3.7	1.3
11-08:00	3.1	3.7	1.3
11-08:10	3.1	3.5	1.1
11-08:20	3.1	3.6	1.1
11-08:30	3.2	3.6	1.2
11-08:40	3.3	3.6	1.2
11-08:50	3.2	3.5	1.2
11-09:00	3.2	3.5	1.1
11-09:10	3.2	3	1.1
11-09:20	3.3	3	1.1
11-09:30	3.2	3	1.1
11-09:40	3.2	3.3	1.2
11-09:50	3.2	3.2	1.1
11-10:00	3.3	3.2	1.1
11-10:10	3.6	3	1.1
11-10:20	3.4	3	1.1
11-10:30	3.5	3	1.2
11-10:40	3.4	3.2	1.1
11-10:50	3.4	3.2	1.1
11-11:00	3.5	3	1.1
11-11:10	4.1	3.3	1.3
11-11:20	4	3.3	1.4
11-11:30	3.9	3.3	1.5
11-11:40	4	3.4	1.5
11-11:50	4.1	3.4	1.5
11-12:00	4.1	3.4	1.5
11-12:10	4.7	4.2	1.9
11-12:20	4.8	4.1	1.9
11-12:30	4.5	4	1.9
11-12:40	4.7	4	1.9
11-12:50	4.6	4.1	2
11-13:00	4.6	4.2	1.9
11-13:10	5	4.9	2.3
11-13:20	5.1	4.7	2.3
11-13:30	5.1	4.6	2.3
11-13:40	5	4.6	2.3
11-13:50	4.9	4.7	2.3
11-14:00	4.9	4.6	2.3
11-14:10	5.3	5.2	2.6
11-14:20	5.3	5.2	2.5
11-14:30	5.4	5.1	2.3
11-14:40	5.3	5.2	2.4
11-14:50	5.3	5.2	2.4
11-15:00	5.5	5.1	2.3
11-15:10	5.3	5.7	2.6
11-15:20	5.3	5.6	2.8
11-15:30	5.4	5.6	2.8
11-15:40	5.3	5.6	2.7
11-15:50	5.5	5.6	2.6
11-16:00	5.3	5.6	2.7
11-16:10	4.9	5.4	2.8
11-16:20	5.1	5.6	2.8
11-16:30	5	5.4	2.8
11-16:40	4.9	5.4	2.8
11-16:50	5	5.5	2.8
11-17:00	5	5.6	2.8
11-17:10	4.7	5	2.6
11-17:20	4.7	5.1	2.6
11-17:30	4.7	5	2.6
11-17:40	4.8	5	2.6
11-17:50	4.9	5.2	2.6
11-18:00	4.6	5.1	2.6
11-18:10	4.3	4.7	2.3
11-18:20	4.4	4.7	2.3
11-18:30	4.5	4.7	2.3
11-18:40	4.7	4.7	2.3
11-18:50	4.4	4.7	2.3
11-19:00	4.4	4.7	2.3
11-19:10	3.9	4	2.4
11-19:20	4.1	4.2	2.4
11-19:30	4.1	4.1	2.3
11-19:40	4.2	4	2.3
11-19:50	4.1	4	2.3
11-20:00	4.2	4	2.3
11-20:10	4	3.8	2.3
11-20:20	3.9	3.9	2.4
11-20:30	3.9	3.8	2.3
11-20:40	3.9	3.8	2.3
11-20:50	3.8	3.8	2.3
11-21:00	4	3.9	2.3
11-21:10	3.6	3.1	2.3
11-21:20	3.6	3.1	2.3
11-21:30	3.5	3.1	2.3
11-21:40	3.6	3.2	2.3
11-21:50	3.7	3.1	2.4
11-22:00	3.8	3.2	2.5
11-22:10	3.3	3	2.4
11-22:20	3.6	3	2.4
11-22:30	3.6	3	2.4
11-22:40	3.6	3	2.5
11-22:50	3.5	3	2.5
11-23:00	3.4	3	2.4
11-23:10	3.1	2.7	2.4
11-23:20	3.1	2.7	2.5
11-23:30	3.3	2.6	2.4
11-23:40	3.3	4.3	2.4
11-23:50	3.3	2.6	2.5
12-00:00	3.1	2.6	2.5
12-00:10	2.9	2.3	2.4
12-00:20	3.1	2.5	2.5
12-00:30	3.1	2.6	2.4
12-00:40	2.9	2.6	2.5
12-00:50	2.9	2.6	2.4
12-01:00	3.2	2.6	2.5
12-01:10	2.9	2.2	2.5
12-01:20	2.9	2.2	2.5
12-01:30	3	2.2	2.5
12-01:40	2.9	2.2	2.4
12-01:50	2.9	2.2	2.4
12-02:00	2.9	2.2	2.5
12-02:10	2.6	1.8	2.5
12-02:20	2.6	1.9	2.4
12-02:30	2.6	1.9	2.4
12-02:40	2.8	1.8	2.4
12-02:50	2.6	1.9	2.3
12-03:00	2.5	2	2.5
12-03:10	2.6	2	2.4
12-03:20	2.5	1.9	2.4
12-03:30	2.6	1.9	2.3
12-03:40	2.4	1.8	2.3
12-03:50	2.6	1.7	2.3
12-04:00	2.6	1.7	2.3
12-04:10	2.3	1.6	2.3
12-04:20	2.5	1.6	2.3
12-04:30	2.6	1.6	2.3
12-04:40	2.4	1.6	2.3
12-04:50	2.4	1.7	2.3
12-05:00	2.4	1.7	2.3
12-05:10	2.5	1.9	2.3
12-05:20	2.5	1.9	2.3
12-05:30	2.5	1.9	2.3
12-05:40	2.6	1.8	2.3
12-05:50	2.5	1.8	2.3
12-06:00	2.3	1.7	2.3
12-06:10	2.6	1.8	2.3
12-06:20	2.1	1.7	2.3
12-06:30	2.3	1.7	2.3
12-06:40	2.3	1.7	2.3
12-06:50	2.4	1.7	2.3
12-07:00	2.4	1.7	2.3
12-07:10	2.4	1.8	2.1
12-07:20	2.4	1.9	2.2
12-07:30	2.3	1.9	2.2
12-07:40	2.3	1.9	2.2
12-07:50	2.4	1.9	2.2
12-08:00	2.4	1.9	2.3
12-08:10	2.5	2.1	2.3
12-08:20	2.5	2.2	2.2
12-08:30	2.5	2.2	2.2
12-08:40	2.4	2.2	2.2
12-08:50	2.7	2.2	2.2
12-09:00	2.3	2.2	2.1
12-09:10	2.7	2.2	2.1
12-09:20	2.6	2.1	2.1
12-09:30	2.6	2.1	2.1
12-09:40	2.8	2.1	2.1
12-09:50	2.6	2	2.2
12-10:00	2.6	2	2.3
12-10:10	3	2.2	2.3
12-10:20	3.1	2.2	2.3
12-10:30	2.9	2.1	2.3
12-10:40	2.9	2.1	2.1
12-10:50	2.9	2.2	2.1
12-11:00	2.9	2.2	2.2
12-11:10	3.1	2.4	2.3
12-11:20	3.1	2.3	2.3
12-11:30	3.3	2.3	2.3
12-11:40	3.1	2.4	2.3
12-11:50	3.2	2.4	2.3
12-12:00	3.2	2.4	2.3
12-12:10	3.6	3	2.8
12-12:20	3.5	2.9	2.8
12-12:30	3.4	2.8	2.8
12-12:40	3.4	2.7	2.8
12-12:50	3.4	2.7	2.7
12-13:00	3.5	3	2.8
12-13:10	3.8	3.6	3.1
12-13:20	3.7	3.2	3.1
12-13:30	3.7	3.2	2.9
12-13:40	3.8	3.2	2.9
12-13:50	3.8	3.2	2.9
12-14:00	3.7	3.2	2.9
12-14:10	4	3.7	3.5
12-14:20	3.9	3.7	3.4
12-14:30	3.9	3.8	3.5
12-14:40	3.9	3.7	3.4
12-14:50	4.1	3.7	3.5
12-15:00	4	3.7	3.3
12-15:10	3.9	3.9	3.5
12-15:20	4.1	3.8	3.3
12-15:30	4.1	3.7	3.3
12-15:40	3.9	3.9	3.3
12-15:50	3.9	4	3.5
12-16:00	4.1	3.9	3.4
12-16:10	4.1	3.9	3.3
12-16:20	3.9	3.9	3.3
12-16:30	4	4	3.2
12-16:40	4.1	3.9	3.2
12-16:50	3.9	4	3.2
12-17:00	3.9	4	3.3
12-17:10	4	3.7	3.2
12-17:20	4.1	3.7	3.2
12-17:30	3.8	3.8	3.3
12-17:40	4.1	3.9	3.3
12-17:50	4.1	3.9	3.3
12-18:00	4	3.9	3.3
12-18:10	3.7	3.7	3.2
12-18:20	3.9	3.7	3.2
12-18:30	3.9	3.6	3.1
12-18:40	3.8	3.7	3.1
12-18:50	3.8	3.7	3.1
12-19:00	3.9	3.7	3.2
12-19:10	3.3	3.5	3
12-19:20	3.5	3.6	2.9
12-19:30	3.4	3.6	2.9
12-19:40	3.4	3.6	3.2
12-19:50	3.4	3.5	2.9
12-20:00	3.4	3.6	2.9
12-20:10	3.1	3.4	2.9
12-20:20	3.3	3.4	2.9
12-20:30	3.1	3.2	3.2
12-20:40	3.1	3.2	3.1
12-20:50	3.2	3.2	3.1
12-21:00	3.1	3.2	3
12-21:10	2.7	3.2	2.9
12-21:20	2.9	3.3	2.9
12-21:30	2.9	3.3	2.9
12-21:40	2.7	3.4	2.9
12-21:50	2.8	3.4	2.9
12-22:00	2.8	3.4	2.9
12-22:10	2.4	3.3	2.9
12-22:20	2.6	3.4	2.9
12-22:30	2.6	3.4	2.9
12-22:40	2.6	3.4	2.9
12-22:50	2.5	3.3	2.9
12-23:00	2.5	3.4	2.9
12-23:10	2.3	3.3	2.9
12-23:20	2.4	3.3	2.9
12-23:30	2.4	3.2	2.9
12-23:40	2.3	3.2	2.9
12-23:50	2.4	3.2	2.9
13-00:00	2.4	3.3	2.9
13-00:10	1.9	3.4	2.8
13-00:20	2	3.4	2.8
13-00:30	2.1	3.3	2.8
13-00:40	2	3.3	2.8
13-00:50	2	3.2	2.8
13-01:00	2.1	3.2	2.8
13-01:10	1.8	3.2	2.8
13-01:20	1.9	3.5	2.8
13-01:30	1.9	3.4	2.8
13-01:40	1.8	3.4	2.8
13-01:50	1.9	3.3	2.8
13-02:00	1.9	3.3	2.8
13-02:10	1.6	3.2	2.8
13-02:20	1.7	3.2	2.8
13-02:30	1.6	3.3	2.7
13-02:40	1.6	3.4	2.6
13-02:50	1.7	3.5	2.6
13-03:00	1.7	3.4	2.7
13-03:10	1.6	3.4	2.8
13-03:20	1.6	3.4	2.6
13-03:30	1.6	3.3	2.6
13-03:40	1.6	3.2	2.9
13-03:50	1.5	3.4	2.8
13-04:00	1.5	3.4	2.8
13-04:10	1.5	3.3	2.7
13-04:20	1.5	3.3	2.6
13-04:30	1.6	3.3	2.6
13-04:40	1.6	3.2	2.6
13-04:50	1.4	3.2	2.7
13-05:00	1.5	3.3	2.8
13-05:10	1.4	3.2	2.7
13-05:20	1.7	3.2	2.7
13-05:30	1.5	3.2	2.6
13-05:40	1.6	3.2	2.8
13-05:50	1.6	3.4	2.7
13-06:00	1.5	3.4	2.7
13-06:10	1.3	3.4	2.8
13-06:20	1.6	3.4	2.8
13-06:30	1.4	3.3	2.7
13-06:40	1.4	3.2	2.7
13-06:50	1.4	3.3	2.8
13-07:00	1.4	3.3	2.7
13-07:10	1.5	3.2	2.6
13-07:20	1.4	3.2	2.7
13-07:30	1.4	3.2	2.7
13-07:40	1.4	3.2	2.7
13-07:50	1.4	3.2	2.8
13-08:00	1.3	3.2	2.8
13-08:10	1.5	3	2.6
13-08:20	1.6	3	2.5
13-08:30	1.5	3	2.6
13-08:40	1.4	3	2.6
13-08:50	1.7	3.2	2.6
13-09:00	1.4	3.2	2.6
13-09:10	1.6	3.2	2.5
13-09:20	1.7	3.1	2.6
13-09:30	1.7	3	2.6
13-09:40	1.7	3	2.6
13-09:50	1.6	3.1	2.6
13-10:00	1.7	3.2	2.7
13-10:10	2	3.3	2.6
13-10:20	2	3.4	2.6
13-10:30	2.1	3.3	2.6
13-10:40	2	3.3	2.6
13-10:50	1.9	3.2	2.6
13-11:00	1.9	3.3	2.6
13-11:10	2.4	3.4	2.6
13-11:20	2.2	3.4	2.6
13-11:30	2.2	3.4	2.5
13-11:40	2.4	3.4	2.6
13-11:50	2.2	3.4	2.5
13-12:00	2.1	3.4	2.5
13-12:10	2.7	3.7	2.8
13-12:20	2.4	3.6	2.8
13-12:30	2.5	3.7	2.8
13-12:40	2.6	3.6	2.8
13-12:50	2.5	3.7	2.6
13-13:00	2.4	3.7	2.7
13-13:10	2.9	4	2.9
13-13:20	2.9	4	2.9
13-13:30	2.9	4.1	2.9
13-13:40	2.7	4	2.8
13-13:50	2.8	4.1	2.9
13-14:00	2.8	4.1	2.9
13-14:10	2.9	4.4	2.9
13-14:20	3	4.4	3.1
13-14:30	3.1	4.4	3.1
13-14:40	3	4.4	3
13-14:50	2.9	4.3	2.9
13-15:00	2.9	4.4	2.9
13-15:10	3.1	4.4	3.1
13-15:20	3.1	4.4	3.2
13-15:30	3.1	4.4	3.3
13-15:40	3	4.4	3.3
13-15:50	3	4.3	3.2
13-16:00	3	4.4	3.2
13-16:10	3	4.2	3.1
13-16:20	2.9	4.1	3.1
13-16:30	3	4	3.1
13-16:40	2.9	4	3.1
13-16:50	2.9	4.1	3.1
13-17:00	3	4.2	3
13-17:10	2.9	4.1	3.1
13-17:20	3	4.1	3.1
13-17:30	3	4.1	3.4
13-17:40	3.1	4.2	3.3
13-17:50	2.9	4.2	3.3
13-18:00	3	4.2	3.1
13-18:10	2.7	3.9	3.1
13-18:20	2.9	3.9	3.2
13-18:30	2.9	3.9	3.3
13-18:40	2.8	4	3.2
13-18:50	2.8	4	3.1
13-19:00	2.9	4	3.1
13-19:10	2.9	3.7	3.1
13-19:20	2.9	3.7	3.1
13-19:30	2.9	3.7	3.1
13-19:40	2.7	3.7	3.2
13-19:50	2.8	3.7	3.1
13-20:00	2.9	3.6	3.1
13-20:10	2.6	3.5	3.1
13-20:20	2.7	3.6	3
13-20:30	2.9	3.6	3.1
13-20:40	2.7	3.5	3.1
13-20:50	2.7	3.7	3.1
13-21:00	2.7	3.7	3.1
13-21:10	2.7	3.4	3.1
13-21:20	2.8	3.4	3.1
13-21:30	2.9	3.4	3.1
13-21:40	2.7	3.4	3.1
13-21:50	2.7	3.3	3.1
13-22:00	2.7	3.3	3.1
13-22:10	2.7	3.2	3.3
[truncated: 18,629 more rows]
