# Supplementary material for: Changes in haemolymph parameters and insect ability to respond to immune challenge during overwintering
Source: Ecol Evol. 2021 Mar 11;11(9):4267–75. doi: 10.1002/ece3.7323 (PMC8093749; doi:10.1002/ece3.7323)
Supplement: Supplementary file 4 — Table S3 [file ECE3-11-4267-s003.xlsx]

## Sheet: Experiment 1
Changes in haemolymph parameters and insect ability to respond to immune challenge during overwintering
MICHAL ŘEŘICHA, PAVEL DOBEŠ, MICHAL KNAPP
Table S3 - Raw data for the Experiment 1
Experiment 1 - dataset
Sex	Sample periods	Treatment	Haemocyte concentation
M	pre		19630
M	pre		18967.1
M	pre		27538.3
M	pre		23703.3
F	pre		33880
F	pre		31037.1
F	pre		47975
F	pre		21467.7
M	pre		15518.6
M	pre		31375.9
M	pre		91355
M	pre		25320.9
F	pre		35011.8
F	pre		109475
F	pre		40300
F	pre		37750
M	pre		36240
M	pre		18090
M	pre		28073.2
M	pre		39325
F	pre		33005
F	pre		47795
F	pre		53452.9
F	pre		41140
M	pre		35522.1
M	pre		71875.6
M	pre		82885
M	pre		32447.7
F	pre		30160
F	pre		68371.9
F	pre		45210
F	pre		26785.9
M	pre		49188.1
M	pre		46810
M	pre		56870
M	pre		48320
F	pre		72600
F	pre		34485.7
F	pre		51728.6
F	pre		53944.5
M	pre		37613.3
M	pre		24200
M	pre		46690.7
M	pre		30150
F	pre		31568.3
F	pre		32482.7
F	pre		59396.9
F	pre		30150
M	peak	cold	32320
M	peak	cold	45450
F	peak	cold	19190
F	peak	cold	18685
F	peak	cold	20705
F	peak	cold	24745
M	peak	cold	7575
M	peak	cold	18685
M	peak	cold	13130
M	peak	cold	22220
M	peak	cold	28280
M	peak	cold	25755
M	peak	cold	22725
F	peak	cold	36865
F	peak	cold	45450
F	peak	cold	37370
F	peak	cold	43935
M	peak	cold	16665
M	peak	cold	17675
M	peak	cold	34340
F	peak	cold	34845
M	peak	cold	19695
M	peak	cold	40400
M	peak	cold	31310
M	peak	cold	20200
F	peak	cold	19190
F	peak	cold	24240
F	peak	cold	21210
F	peak	cold	23230
M	peak	cold	27270
M	peak	cold	24745
M	peak	cold	16160
M	peak	cold	34340
F	peak	cold	19695
F	peak	cold	11110
F	peak	cold	43935
M	after	cold	12625
F	after	cold	7070
F	after	cold	11110
F	after	cold	4040
M	after	cold	1010
M	after	cold	8585
M	after	cold	26260
M	after	cold	19190
M	after	cold	3535
F	after	cold	10605
F	after	cold	11615
F	after	cold	11615
M	peak	warm	22220
M	peak	warm	30300
M	peak	warm	24240
M	peak	warm	20705
F	peak	warm	13635
F	peak	warm	35350
F	peak	warm	15150
F	peak	warm	22725
M	peak	warm	14140
M	peak	warm	21715
M	peak	warm	20200
M	peak	warm	24745
F	peak	warm	26260
F	peak	warm	5555
F	peak	warm	21210
F	peak	warm	37875
M	peak	warm	23230
M	peak	warm	40905
M	peak	warm	37370
M	peak	warm	30300
F	peak	warm	11110
F	peak	warm	34845
F	peak	warm	30805
F	peak	warm	29290
F	peak	warm	31815
M	peak	warm	36360
F	peak	warm	31815
M	peak	warm	34340
M	peak	warm	15655
M	peak	warm	20200
M	peak	warm	21210
F	peak	warm	15655
F	peak	warm	15655
F	peak	warm	20200
F	peak	warm	16160
M	peak	warm	15655
M	peak	warm	33330
M	peak	warm	36360
M	peak	warm	20200
F	peak	warm	11615
F	peak	warm	15150
F	peak	warm	26765
M	after	warm	32320
M	after	warm	6565
M	after	warm	2020
M	after	warm	4040
M	after	warm	17170
F	after	warm	13130
F	after	warm	7575
F	after	warm	4545
F	after	warm	13130
M	after	warm	11110
M	after	warm	24240
M	after	warm	11615
M	after	warm	7070
F	after	warm	5050
F	after	warm	14645
M	after	warm	9595
M	after	warm	20200
M	after	warm	25250
M	after	warm	22220
F	after	warm	19695
F	after	warm	16665
F	after	warm	22220
F	after	warm	39390
M	after	warm	7575
M	after	warm	3030
M	after	warm	8585
M	after	warm	14645
F	after	warm	15150
F	after	warm	29795
M	after	warm	7575
M	after	warm	30300
M	after	warm	48480
F	after	warm	17675
F	after	warm	6060
F	after	warm	6060
F	after	warm	8080
M	peak	average	38885
M	peak	average	38885
M	peak	average	29795
M	peak	average	15655
F	peak	average	21210
F	peak	average	31310
F	peak	average	17170
F	peak	average	8585
M	peak	average	21210
M	peak	average	29795
M	peak	average	14645
M	peak	average	23735
F	peak	average	14645
F	peak	average	20705
F	peak	average	7575
F	peak	average	9595
M	peak	average	40400
M	peak	average	21715
M	peak	average	20705
M	peak	average	29290
F	peak	average	31310
F	peak	average	43935
F	peak	average	28280
F	peak	average	11615
F	peak	average	8080
M	peak	average	36360
M	peak	average	24745
M	peak	average	19190
M	peak	average	51005
F	peak	average	15150
F	peak	average	13635
F	peak	average	21210
M	peak	average	26260
M	peak	average	22220
M	peak	average	28280
M	peak	average	28785
F	peak	average	15150
F	peak	average	18180
F	peak	average	15150
F	peak	average	35350
M	peak	average	17675
M	peak	average	16160
M	peak	average	17170
M	peak	average	14645
F	peak	average	5050
F	peak	average	20705
F	peak	average	26765
F	peak	average	10100
M	after	average	11110
M	after	average	29795
F	after	average	12120
F	after	average	12120
M	after	average	11615
M	after	average	16665
M	after	average	8080
M	after	average	14140
M	after	average	12120
F	after	average	18180
F	after	average	21210
M	after	average	42420
M	after	average	29795
F	after	average	14140
F	after	average	22220
F	after	average	33835
M	after	average	22725
M	after	average	10605
F	after	average	10100
F	after	average	8080
F	after	average	16665
F	after	average	9595
F	after	average	7070
F	after	average	5555
F	after	average	6565
F	after	average	15150
M	after	average	16665
M	after	average	21210
M	after	average	9090
M	after	average	20705
M	after	average	21715
M	after	average	10605
M	after	average	18685
