# Supplementary material for: Changes in haemolymph parameters and insect ability to respond to immune challenge during overwintering
Source: Ecol Evol. 2021 Mar 11;11(9):4267–75. doi: 10.1002/ece3.7323 (PMC8093749; doi:10.1002/ece3.7323)
Supplement: Supplementary file 5 — Table S4 [file ECE3-11-4267-s001.xlsx]

## Sheet: Experiment 2
Changes in haemolymph parameters and insect ability to respond to immune challenge during overwintering
MICHAL ŘEŘICHA, PAVEL DOBEŠ, MICHAL KNAPP
Table S4 - Raw data for the Experiment 2
Sex	Population	Site	Time	Treatment	Proteins	Hemocytes	Ecoli
F	Konětopy	KP	autumn	naive	53.7694	5555	86.9058
F	Konětopy	KP	autumn	naive	50.4435	20200	95.3417
F	Konětopy	KP	autumn	naive	75.388	10100	NA
F	Konětopy	KP	autumn	naive	50.9978	3030	93.03
F	Konětopy	KP	autumn	naive	55.4324	14645	96.6043
F	Konětopy	KP	autumn	naive	68.1818	10605	96.1261
F	Konětopy	KP	autumn	naive	83.1486	8585	97.599
M	Konětopy	KP	autumn	naive	68.7361	39390	98.0799
M	Konětopy	KP	autumn	naive	58.7583	13635	97.3855
M	Konětopy	KP	autumn	naive	50.4435	6565	92.6119
M	Konětopy	KP	autumn	naive	34.3681	13130	92.2825
M	Konětopy	KP	autumn	naive	38.8027	20705	NA
M	Konětopy	KP	autumn	naive	59.3126	22220	95.3325
M	Konětopy	KP	autumn	naive	39.357	31310	71.2679
F	Malá Amerika	MA	autumn	naive	57.0953	24745	97.8783
F	Malá Amerika	MA	autumn	naive	78.714	22725	95.3898
F	Malá Amerika	MA	autumn	naive	103.104	52015	97.7431
F	Malá Amerika	MA	autumn	naive	103.659	40905	98.3758
F	Malá Amerika	MA	autumn	naive	70.3991	8585	96.199
F	Malá Amerika	MA	autumn	naive	65.9645	24240	89.7749
F	Malá Amerika	MA	autumn	naive	69.2905	29290	94.7834
M	Malá Amerika	MA	autumn	naive	69.2905	13130	97.8637
M	Malá Amerika	MA	autumn	naive	39.9113	27775	81.4066
M	Malá Amerika	MA	autumn	naive	62.6386	13130	97.2734
M	Malá Amerika	MA	autumn	naive	67.0732	40905	95.5919
M	Malá Amerika	MA	autumn	naive	50.9978	18180	96.1326
M	Malá Amerika	MA	autumn	naive	56.541	26260	96.9701
M	Malá Amerika	MA	autumn	naive	60.4213	10605	95.1621
F	Hostim	HO	autumn	naive	42.1286	13130	89.9173
F	Hostim	HO	autumn	naive	58.7583	24240	91.9216
F	Hostim	HO	autumn	naive	64.8559	21715	95.6942
F	Hostim	HO	autumn	naive	68.1818	27775	95.6225
F	Hostim	HO	autumn	naive	63.1929	24240	97.569
F	Hostim	HO	autumn	naive	78.1596	22725	97.3796
F	Hostim	HO	autumn	naive	51.5521	31310	96.9861
F	Hostim	HO	autumn	naive	73.7251	21715	97.2337
M	Hostim	HO	autumn	naive	70.3991	19190	97.242
M	Hostim	HO	autumn	naive	66.5188	25755	98.1682
M	Hostim	HO	autumn	naive	65.9645	20200	96.7939
F	Konětopy	KP	autumn	challenge	73.7251	28785	98.2407
F	Konětopy	KP	autumn	challenge	67.0732	29795	97.2024
F	Konětopy	KP	autumn	challenge	69.8448	16160	98.0642
F	Konětopy	KP	autumn	challenge	62.6386	33835	97.7548
F	Konětopy	KP	autumn	challenge	52.6608	6060	96.2734
F	Konětopy	KP	autumn	challenge	64.3016	31815	93.4577
F	Konětopy	KP	autumn	challenge	66.5188	23230	97.7285
M	Konětopy	KP	autumn	challenge	53.7694	15150	85.3013
M	Konětopy	KP	autumn	challenge	63.1929	30805	96.1129
M	Konětopy	KP	autumn	challenge	34.3681	20705	93.4434
M	Konětopy	KP	autumn	challenge	57.0953	19695	98.1861
M	Konětopy	KP	autumn	challenge	57.6497	10100	97.9733
M	Konětopy	KP	autumn	challenge	75.388	18180	96.8857
M	Konětopy	KP	autumn	challenge	75.388	47470	98.225
F	Malá Amerika	MA	autumn	challenge	41.02	12625	96.8094
F	Malá Amerika	MA	autumn	challenge	51.5521	14140	96.9728
F	Malá Amerika	MA	autumn	challenge	41.02	15150	96.2126
F	Malá Amerika	MA	autumn	challenge	52.6608	25755	97.3933
F	Malá Amerika	MA	autumn	challenge	58.204	25755	94.795
F	Malá Amerika	MA	autumn	challenge	69.2905	28785	93.383
F	Malá Amerika	MA	autumn	challenge	31.0421	10100	85.5571
M	Malá Amerika	MA	autumn	challenge	58.204	18180	97.9579
M	Malá Amerika	MA	autumn	challenge	57.6497	51005	97.3996
M	Malá Amerika	MA	autumn	challenge	48.2262	21210	97.8062
M	Malá Amerika	MA	autumn	challenge	63.1929	16160	98.5329
M	Malá Amerika	MA	autumn	challenge	65.4102	40905	98.5314
M	Malá Amerika	MA	autumn	challenge	49.3348	26260	98.5403
M	Malá Amerika	MA	autumn	challenge	60.4213	35855	96.5549
F	Hostim	HO	autumn	challenge	65.4102	17675	97.8939
F	Hostim	HO	autumn	challenge	59.867	29795	97.4713
F	Hostim	HO	autumn	challenge	65.9645	9090	97.7692
F	Hostim	HO	autumn	challenge	55.9867	41915	95.4577
F	Hostim	HO	autumn	challenge	76.4967	31310	97.8839
F	Hostim	HO	autumn	challenge	77.051	24745	97.7789
F	Hostim	HO	autumn	challenge	72.6164	43935	98.1761
M	Hostim	HO	autumn	challenge	67.0732	14645	96.9292
M	Hostim	HO	autumn	challenge	60.4213	15655	97.1894
M	Hostim	HO	autumn	challenge	44.9002	10100	92.8762
M	Hostim	HO	autumn	challenge	62.6386	39390	97.4879
M	Hostim	HO	autumn	challenge	53.2151	18685	95.8445
M	Hostim	HO	autumn	challenge	60.9756	27775	97.8942
M	Hostim	HO	autumn	challenge	55.4324	14140	96.3222
F	Konětopy	KP	spring	naive	69.8341	2525	95.0087
F	Konětopy	KP	spring	naive	62.7954	10605	94.5661
F	Konětopy	KP	spring	naive	65.3092	17675	93.771
F	Konětopy	KP	spring	naive	59.7788	33835	97.1147
F	Konětopy	KP	spring	naive	59.276	7575	96.4014
F	Konětopy	KP	spring	naive	79.8894	8585	97.6251
F	Konětopy	KP	spring	naive	76.8728	3535	97.6023
M	Konětopy	KP	spring	naive	68.3258	10100	97.0199
M	Konětopy	KP	spring	naive	58.7733	20200	96.8731
M	Konětopy	KP	spring	naive	55.2539	11615	93.7867
M	Konětopy	KP	spring	naive	52.7401	8080	90.166
M	Konětopy	KP	spring	naive	43.1875	1515	80.3794
M	Konětopy	KP	spring	naive	39.1654	20200	73.6574
M	Konětopy	KP	spring	naive	53.2428	13635	96.7814
F	Malá Amerika	MA	spring	naive	74.8617	13635	97.6447
F	Malá Amerika	MA	spring	naive	61.7898	14140	94.0329
F	Malá Amerika	MA	spring	naive	67.823	13130	96.7447
F	Malá Amerika	MA	spring	naive	49.2207	21210	95.4049
F	Malá Amerika	MA	spring	naive	68.3258	33835	97.0651
F	Malá Amerika	MA	spring	naive	83.9115	20200	96.885
F	Malá Amerika	MA	spring	naive	52.2373	9595	94.2338
M	Malá Amerika	MA	spring	naive	62.7954	24745	97.0026
M	Malá Amerika	MA	spring	naive	64.8064	7070	97.3386
M	Malá Amerika	MA	spring	naive	68.8286	26765	96.8265
M	Malá Amerika	MA	spring	naive	64.8064	21715	97.5296
M	Malá Amerika	MA	spring	naive	61.7898	5050	96.9443
M	Malá Amerika	MA	spring	naive	74.359	49995	97.384
M	Malá Amerika	MA	spring	naive	62.2926	7575	97.0905
F	Hostim	HO	spring	naive	67.823	16160	97.2904
F	Hostim	HO	spring	naive	72.8507	40905	98.2254
F	Hostim	HO	spring	naive	93.4641	41410	98.5263
F	Hostim	HO	spring	naive	85.4198	16160	98.2312
F	Hostim	HO	spring	naive	62.7954	14645	97.9447
F	Hostim	HO	spring	naive	59.276	15150	97.3556
F	Hostim	HO	spring	naive	75.8673	61105	98.4577
M	Hostim	HO	spring	naive	78.3811	9090	98.4408
M	Hostim	HO	spring	naive	75.3645	8585	96.8675
M	Hostim	HO	spring	naive	107.039	30805	98.5877
M	Hostim	HO	spring	naive	82.906	13130	98.4961
M	Hostim	HO	spring	naive	88.4364	37875	98.0074
M	Hostim	HO	spring	naive	51.7345	23735	97.0724
M	Hostim	HO	spring	naive	73.8562	18180	95.4095
F	Konětopy	KD	spring	naive	40.1709	8585	89.9255
F	Konětopy	KD	spring	naive	76.37	13635	NA
F	Konětopy	KD	spring	naive	56.2594	10100	96.3838
F	Konětopy	KD	spring	naive	67.823	34340	97.9553
F	Konětopy	KD	spring	naive	39.1654	0	76.6331
F	Konětopy	KD	spring	naive	92.4585	30300	97.9873
F	Konětopy	KD	spring	naive	66.8175	14140	79.602
M	Konětopy	KD	spring	naive	57.265	14645	97.0514
M	Konětopy	KD	spring	naive	69.3313	32320	98.344
M	Konětopy	KD	spring	naive	57.7677	32825	97.4506
M	Konětopy	KD	spring	naive	49.7235	3535	97.0408
M	Konětopy	KD	spring	naive	52.7401	10605	96.5072
M	Konětopy	KD	spring	naive	72.8507	15655	98.3371
M	Konětopy	KD	spring	naive	44.1931	11110	96.7801
F	Konětopy	KL	spring	naive	67.3203	15655	98.5051
F	Konětopy	KL	spring	naive	66.3147	12625	98.2611
F	Konětopy	KL	spring	naive	49.2207	14140	82.9004
F	Konětopy	KL	spring	naive	48.7179	5050	71.8149
F	Konětopy	KL	spring	naive	69.8341	39895	97.4458
F	Konětopy	KL	spring	naive	42.182	25755	69.7595
F	Konětopy	KL	spring	naive	64.8064	23230	97.3978
M	Konětopy	KL	spring	naive	62.2926	18180	94.6154
M	Konětopy	KL	spring	naive	62.2926	14140	94.4752
M	Konětopy	KL	spring	naive	46.7069	26765	87.2092
M	Konětopy	KL	spring	naive	55.7567	6060	87.507
M	Konětopy	KL	spring	naive	59.276	55550	95.7997
M	Konětopy	KL	spring	naive	66.8175	3030	97.5812
M	Konětopy	KL	spring	naive	52.2373	26260	96.8101
F	Konětopy	KF	spring	naive	68.8286	6060	97.0661
F	Konětopy	KF	spring	naive	81.9005	24240	97.9944
F	Konětopy	KF	spring	naive	48.2152	12120	89.1869
F	Konětopy	KF	spring	naive	85.9226	22725	96.3694
F	Konětopy	KF	spring	naive	74.359	7070	97.594
F	Konětopy	KF	spring	naive	76.37	12120	96.7253
F	Konětopy	KF	spring	naive	77.8783	14140	97.6838
M	Konětopy	KF	spring	naive	75.3645	10605	98.2226
M	Konětopy	KF	spring	naive	90.9502	18685	97.0015
M	Konětopy	KF	spring	naive	40.6737	6060	65.8203
M	Konětopy	KF	spring	naive	65.812	13635	97.6064
M	Konětopy	KF	spring	naive	75.8673	6060	98.1456
M	Konětopy	KF	spring	naive	62.7954	6565	94.7182
M	Konětopy	KF	spring	naive	69.8341	4545	98.4461
F	Konětopy	KP	spring	challenge	106.378	35855	97.572
F	Konětopy	KP	spring	challenge	42.3608	18685	51.0664
F	Konětopy	KP	spring	challenge	55.6878	22220	78.9821
F	Konětopy	KP	spring	challenge	67.5869	30805	97.3773
F	Konětopy	KP	spring	challenge	49.0243	9595	56.5873
F	Konětopy	KP	spring	challenge	52.356	8080	76.5311
F	Konětopy	KP	spring	challenge	60.4474	18685	97.1747
M	Konětopy	KP	spring	challenge	53.3079	6060	95.4258
M	Konětopy	KP	spring	challenge	75.2023	18180	98.2143
M	Konětopy	KP	spring	challenge	62.3513	3535	96.5569
M	Konětopy	KP	spring	challenge	66.6349	25755	97.8805
M	Konětopy	KP	spring	challenge	73.2984	5050	98.0393
M	Konětopy	KP	spring	challenge	46.6445	11110	78.5623
F	Malá Amerika	MA	spring	challenge	155.164	77770	98.3364
F	Malá Amerika	MA	spring	challenge	63.3032	23735	97.1928
F	Malá Amerika	MA	spring	challenge	71.3946	14140	98.3344
F	Malá Amerika	MA	spring	challenge	66.159	20705	94.9121
F	Malá Amerika	MA	spring	challenge	54.7358	14645	97.4651
F	Malá Amerika	MA	spring	challenge	55.2118	18685	97.6291
F	Malá Amerika	MA	spring	challenge	58.5436	25755	97.0142
M	Malá Amerika	MA	spring	challenge	40.9329	17170	63.4732
M	Malá Amerika	MA	spring	challenge	79.9619	14645	97.7761
M	Malá Amerika	MA	spring	challenge	56.6397	20705	97.1816
M	Malá Amerika	MA	spring	challenge	49.9762	21715	94.6693
M	Malá Amerika	MA	spring	challenge	52.356	33835	94.8863
M	Malá Amerika	MA	spring	challenge	39.029	15655	91.3572
F	Hostim	HO	spring	challenge	93.7649	8585	98.3713
F	Hostim	HO	spring	challenge	63.3032	35855	98.3537
F	Hostim	HO	spring	challenge	61.3993	16665	98.0528
F	Hostim	HO	spring	challenge	126.606	11110	98.7379
F	Hostim	HO	spring	challenge	56.6397	10605	98.177
F	Hostim	HO	spring	challenge	78.0581	17675	98.1898
F	Konětopy	KD	spring	challenge	65.683	29290	97.8305
F	Konětopy	KD	spring	challenge	60.4474	10605	95.4095
F	Konětopy	KD	spring	challenge	52.832	32320	93.3481
F	Konětopy	KD	spring	challenge	64.7311	23230	97.658
F	Konětopy	KD	spring	challenge	57.1157	8080	94.2294
F	Konětopy	KD	spring	challenge	101.38	9090	NA
F	Konětopy	KD	spring	challenge	74.7263	13635	98.3844
M	Konětopy	KD	spring	challenge	59.9714	10605	97.5758
M	Konětopy	KD	spring	challenge	69.4907	33330	98.0232
M	Konětopy	KD	spring	challenge	69.0148	10100	98.2487
M	Konětopy	KD	spring	challenge	51.8801	9090	98.0711
M	Konětopy	KD	spring	challenge	59.0195	11615	97.3113
M	Konětopy	KD	spring	challenge	81.3898	22725	98.6731
F	Konětopy	KL	spring	challenge	53.3079	6565	94.429
F	Konětopy	KL	spring	challenge	48.5483	15150	92.7506
F	Konětopy	KL	spring	challenge	35.6973	3030	87.2947
F	Konětopy	KL	spring	challenge	49.5002	3535	88.9717
F	Konětopy	KL	spring	challenge	81.3898	20705	98.611
F	Konětopy	KL	spring	challenge	72.3465	20200	98.2479
F	Konětopy	KL	spring	challenge	27.1299	4040	95.8361
M	Konětopy	KL	spring	challenge	65.683	1010	98.3568
M	Konětopy	KL	spring	challenge	65.207	1010	84.8078
M	Konětopy	KL	spring	challenge	46.1685	2020	91.7755
M	Konětopy	KL	spring	challenge	53.3079	9595	95.3528
M	Konětopy	KL	spring	challenge	64.7311	9090	98.5297
M	Konětopy	KL	spring	challenge	68.0628	19695	97.6862
F	Konětopy	KF	spring	challenge	54.7358	6565	97.1263
F	Konětopy	KF	spring	challenge	35.2213	12625	60.3904
F	Konětopy	KF	spring	challenge	65.207	28785	96.7155
F	Konětopy	KF	spring	challenge	58.0676	4545	98.0181
F	Konětopy	KF	spring	challenge	58.5436	18685	97.867
F	Konětopy	KF	spring	challenge	68.0628	25250	98.4049
F	Konětopy	KF	spring	challenge	61.8753	2020	94.3323
M	Konětopy	KF	spring	challenge	66.159	4545	96.3531
M	Konětopy	KF	spring	challenge	48.0723	9090	97.0893
M	Konětopy	KF	spring	challenge	52.832	21210	97.3142
M	Konětopy	KF	spring	challenge	47.1204	1515	89.3111
M	Konětopy	KF	spring	challenge	54.7358	18180	74.9805
M	Konětopy	KF	spring	challenge	61.3993	24240	96.3859
M	Konětopy	KF	spring	challenge	59.4955	45955	98.1921
